# Supplementary material for: ﻿An Amazonian hidden gem: a new metallic-colored species of Ranitomeya (Anura, Dendrobatidae) from Juruá River basin forests, Amazonas state, Brazil
Source: Zookeys. 2025 Apr 25;1236:51–83. doi: 10.3897/zookeys.1236.146533 (PMC12048821; doi:10.3897/zookeys.1236.146533)
Supplement: XML Treatment for Ranitomeya aquamarina [file zookeys.1236.146533-treatment1.xml]

<!DOCTYPE tp:taxon-treatment
  PUBLIC "-//TaxonX//DTD Taxonomic Treatment Publishing DTD v0 20100105//EN" "tax-treatment-NSO.dtd">
<tp:taxon-treatment xmlns:tp="http://www.plazi.org/taxpub"><tp:treatment-meta><kwd-group><label>Taxon classification</label><kwd>
                  <named-content content-type="kingdom">Animalia</named-content>
                </kwd><kwd>
                  <named-content content-type="order">Anura</named-content>
                </kwd><kwd>
                  <named-content content-type="family">Dendrobatidae</named-content>
                </kwd></kwd-group><mixed-citation publication-type="journal"><person-group><name><surname>Mônico</surname><given-names>Alexander Tamanini</given-names></name><name><surname>Koch</surname><given-names>Esteban Diego</given-names></name><name><surname>Dayrell</surname><given-names>Jussara Santos</given-names></name><name><surname>Moravec</surname><given-names>Jiří</given-names></name><name><surname>Lima</surname><given-names>Albertina Pimentel</given-names></name></person-group><article-title>﻿An Amazonian hidden gem: a new metallic-colored species of <italic><tp:taxon-name><tp:taxon-name-part taxon-name-part-type="genus" reg="Ranitomeya">Ranitomeya</tp:taxon-name-part></tp:taxon-name></italic> (<tp:taxon-name><tp:taxon-name-part taxon-name-part-type="order">Anura</tp:taxon-name-part></tp:taxon-name>, <tp:taxon-name><tp:taxon-name-part taxon-name-part-type="family">Dendrobatidae</tp:taxon-name-part></tp:taxon-name>) from Juruá River basin forests, Amazonas state, Brazil</article-title><source>Zookeys</source><day>25</day><month>04</month><year>2025</year><volume>1236</volume><fpage>51</fpage><lpage>83</lpage><pub-id pub-id-type="doi">10.3897/zookeys.1236.146533</pub-id></mixed-citation></tp:treatment-meta><tp:nomenclature><label>﻿</label><tp:taxon-name>
                <object-id xmlns:xlink="http://www.w3.org/1999/xlink" content-type="arpha" xlink:type="simple">A7207489-42D4-5A0F-8C0F-2BBCEE058F6D</object-id>
                <tp:taxon-name-part taxon-name-part-type="genus" reg="Ranitomeya">Ranitomeya</tp:taxon-name-part>
                <tp:taxon-name-part taxon-name-part-type="species" reg="aquamarina">aquamarina</tp:taxon-name-part>
                <object-id xmlns:xlink="http://www.w3.org/1999/xlink" content-type="zoobank" xlink:type="simple">https://zoobank.org/16207CA5-3CDC-43FB-91E5-51139FBFD1F4</object-id>
              </tp:taxon-name><tp:taxon-status xmlns:xlink="http://www.w3.org/1999/xlink" xlink:type="simple">sp. nov.</tp:taxon-status><xref ref-type="fig" rid="F2">Figs 2</xref><xref ref-type="fig" rid="F3">, 3</xref><xref ref-type="fig" rid="F4">, 4</xref><xref ref-type="fig" rid="F6">, 6</xref><xref ref-type="fig" rid="F7">, 7</xref><xref ref-type="fig" rid="F8">, 8</xref><xref ref-type="fig" rid="F10">, 10</xref><xref ref-type="table" rid="T2">, Tables 2</xref><xref ref-type="table" rid="T3">, 3</xref><xref ref-type="table" rid="T4">, 4</xref></tp:nomenclature><tp:treatment-sec sec-type="Chresonymy" id="SECID0ELVAG"><title>Chresonymy.</title><p><italic><tp:taxon-name><tp:taxon-name-part taxon-name-part-type="genus" reg="Ranitomeya">Ranitomeya</tp:taxon-name-part></tp:taxon-name></italic> sp. Envira – <xref ref-type="bibr" rid="B71">Twomey et al. (2023)</xref>; <tp:taxon-name><tp:taxon-name-part taxon-name-part-type="genus" reg="Ranitomeya">Ranitomeya</tp:taxon-name-part><tp:taxon-name-part taxon-name-part-type="uncertainty-rank">aff.</tp:taxon-name-part><tp:taxon-name-part taxon-name-part-type="species" reg="sirensis">sirensis</tp:taxon-name-part></tp:taxon-name> – <xref ref-type="bibr" rid="B32">Lima et al. (2024)</xref>.</p></tp:treatment-sec><tp:treatment-sec sec-type="Vernacular names" id="SECID0ENWAG"><title>Vernacular names.</title><p>Suggested English name: Metallic poison frog.</p><p>Suggested Spanish name: Rana venenosa metálica.</p><p>Suggested Portuguese name: Rãzinha-venenosa-metalizada.</p></tp:treatment-sec><tp:treatment-sec sec-type="type material" id="SECID0EUWAG"><title>Type material.</title><p><bold><italic>Holotype.</italic></bold> • <named-content xmlns:xlink="http://www.w3.org/1999/xlink" content-type="dwc:institutional_code" xlink:title="Instituto Nacional de Pesquisas da Amazônia" xlink:href="http://grbio.org/institution/instituto-nacional-de-pesquisas-da-amazonia" xlink:type="simple">INPA-H</named-content> 47568 (field number APL 24805; Fig. <xref ref-type="fig" rid="F2">2</xref>), adult male collected by Alexander Tamanini Mônico and Albertina Pimentel Lima on 15 March 2024, from RAPELD sampling module of the Eiru River, tributary of the Juruá River, municipality of Eirunepé, Amazonas state, Brazil (<named-content xmlns:xlink="http://www.w3.org/1999/xlink" content-type="dwc:verbatimCoordinates" xlink:type="simple"><named-content content-type="geo-json" specific-use="{&#34;type&#34;:&#34;Point&#34;,&#34;coordinates&#34;:[-69.866750,-6.784694]}" id="NCID0ELXAG" xlink:type="simple">6°47'04.9"S, 69°52'00.3"W</named-content></named-content>, WGS84, 137 m elevation). <bold><italic>Paratypes.</italic></bold> Twelve adult specimens (7 males and 5 females), same locality as holotype • one male [<named-content xmlns:xlink="http://www.w3.org/1999/xlink" content-type="dwc:institutional_code" xlink:title="Instituto Nacional de Pesquisas da Amazônia" xlink:href="http://grbio.org/institution/instituto-nacional-de-pesquisas-da-amazonia" xlink:type="simple">INPA-H</named-content> 47561; field number APL 24481] collected on 26 February 2023 by A.P. Lima • 3 males [<named-content xmlns:xlink="http://www.w3.org/1999/xlink" content-type="dwc:institutional_code" xlink:title="Instituto Nacional de Pesquisas da Amazônia" xlink:href="http://grbio.org/institution/instituto-nacional-de-pesquisas-da-amazonia" xlink:type="simple">INPA-H</named-content> 47563, <named-content xmlns:xlink="http://www.w3.org/1999/xlink" content-type="dwc:institutional_code" xlink:title="Instituto Nacional de Pesquisas da Amazônia" xlink:href="http://grbio.org/institution/instituto-nacional-de-pesquisas-da-amazonia" xlink:type="simple">INPA-H</named-content> 47564 and <named-content xmlns:xlink="http://www.w3.org/1999/xlink" content-type="dwc:institutional_code" xlink:title="Museu Paraense Emílio Goeldi" xlink:href="http://grbio.org/institution/museu-paraense-emilio-goeldi-0" xlink:type="simple">MPEG</named-content> 45220; field numbers APL 24765, 24766 and 24768, respectively] and 3 females [<named-content xmlns:xlink="http://www.w3.org/1999/xlink" content-type="dwc:institutional_code" xlink:title="Instituto Nacional de Pesquisas da Amazônia" xlink:href="http://grbio.org/institution/instituto-nacional-de-pesquisas-da-amazonia" xlink:type="simple">INPA-H</named-content> 47562, <named-content xmlns:xlink="http://www.w3.org/1999/xlink" content-type="dwc:institutional_code" xlink:title="Instituto Nacional de Pesquisas da Amazônia" xlink:href="http://grbio.org/institution/instituto-nacional-de-pesquisas-da-amazonia" xlink:type="simple">INPA-H</named-content> 47565 and <named-content xmlns:xlink="http://www.w3.org/1999/xlink" content-type="dwc:institutional_code" xlink:title="Museu Paraense Emílio Goeldi" xlink:href="http://grbio.org/institution/museu-paraense-emilio-goeldi-0" xlink:type="simple">MPEG</named-content> 45221; field numbers APL 24764, 247667 and 24769, respectively] collected on 24 March 2023 by A.P. Lima and J. Dayrell • 3 males [<named-content xmlns:xlink="http://www.w3.org/1999/xlink" content-type="dwc:institutional_code" xlink:title="Instituto Nacional de Pesquisas da Amazônia" xlink:href="http://grbio.org/institution/instituto-nacional-de-pesquisas-da-amazonia" xlink:type="simple">INPA-H</named-content> 47566, <named-content xmlns:xlink="http://www.w3.org/1999/xlink" content-type="dwc:institutional_code" xlink:title="Museu Paraense Emílio Goeldi" xlink:href="http://grbio.org/institution/museu-paraense-emilio-goeldi-0" xlink:type="simple">MPEG</named-content> 45223 and <named-content xmlns:xlink="http://www.w3.org/1999/xlink" content-type="dwc:institutional_code" xlink:title="Instituto Nacional de Pesquisas da Amazônia" xlink:href="http://grbio.org/institution/instituto-nacional-de-pesquisas-da-amazonia" xlink:type="simple">INPA-H</named-content> 47570; field numbers APL 24800, 24808 and 24809, respectively] and 2 females [<named-content xmlns:xlink="http://www.w3.org/1999/xlink" content-type="dwc:institutional_code" xlink:title="Instituto Nacional de Pesquisas da Amazônia" xlink:href="http://grbio.org/institution/instituto-nacional-de-pesquisas-da-amazonia" xlink:type="simple">INPA-H</named-content> 47569 and <named-content xmlns:xlink="http://www.w3.org/1999/xlink" content-type="dwc:institutional_code" xlink:title="Museu Paraense Emílio Goeldi" xlink:href="http://grbio.org/institution/museu-paraense-emilio-goeldi-0" xlink:type="simple">MPEG</named-content> 45222; field numbers APL 24806 and 24807, respectively) collected on 14–15 March 2024 by A.T. Mônico and A.P. Lima.</p><fig id="F2" position="float" orientation="portrait"><object-id xmlns:xlink="http://www.w3.org/1999/xlink" content-type="doi" xlink:type="simple">10.3897/zookeys.1236.146533.figure2</object-id><object-id xmlns:xlink="http://www.w3.org/1999/xlink" content-type="arpha" xlink:type="simple">D571F2E2-536C-5946-A7DB-D9ABB8FBF153</object-id><label>Figure 2.</label><caption><p>Preserved holotype of <italic><tp:taxon-name><tp:taxon-name-part taxon-name-part-type="genus" reg="Ranitomeya">Ranitomeya</tp:taxon-name-part><tp:taxon-name-part taxon-name-part-type="species" reg="aquamarina">aquamarina</tp:taxon-name-part></tp:taxon-name></italic> sp. nov. (<named-content xmlns:xlink="http://www.w3.org/1999/xlink" content-type="dwc:institutional_code" xlink:title="Instituto Nacional de Pesquisas da Amazônia" xlink:href="http://grbio.org/institution/instituto-nacional-de-pesquisas-da-amazonia" xlink:type="simple">INPA-H</named-content> 47568, field number APL 24805) from Eiru River, municipality of Eirunepé, Amazonas state, Brazil. <bold>A</bold> Dorsal view <bold>B</bold> ventral view <bold>C</bold> lateral head <bold>D</bold> hand <bold>E</bold> foot. Photographs ATM.</p></caption><graphic xmlns:xlink="http://www.w3.org/1999/xlink" xlink:href="zookeys-1236-051_article-146533__-g002.jpg" position="float" orientation="portrait" xlink:type="simple" id="oo_1316239.jpg"><uri content-type="original_file" xlink:type="simple">https://binary.pensoft.net/fig/1316239</uri></graphic></fig></tp:treatment-sec><tp:treatment-sec sec-type="Generic placement" id="SECID0EW1AG"><title>Generic placement.</title><p>We assign the new species to <italic><tp:taxon-name><tp:taxon-name-part taxon-name-part-type="genus" reg="Ranitomeya">Ranitomeya</tp:taxon-name-part></tp:taxon-name></italic>, based on the phylogenetic placement (Fig. <xref ref-type="fig" rid="F1">1</xref>) and the following external characteristics: coloration is bright and aposematic, finger I is greatly reduced and shorter than finger II, finger discs two and four are greatly expanded, dorsal skin texture is smooth (to shagreen), and toe webbing is absent (see <xref ref-type="bibr" rid="B11">Brown et al. 2011</xref>; <xref ref-type="bibr" rid="B24">Kahn et al. 2016</xref>).</p></tp:treatment-sec><tp:treatment-sec sec-type="description" id="SECID0EP2AG"><title>Characterization.</title><p>This new species of <italic><tp:taxon-name><tp:taxon-name-part taxon-name-part-type="genus" reg="Ranitomeya">Ranitomeya</tp:taxon-name-part></tp:taxon-name></italic> is characterized by the following combination of characters: (1) dorsal color jet black with three parallel stripes metallic light yellowish green to metallic light turquoise-green, mid-dorsal stripe extending from between eyes to slightly before the vent, dorsolateral stripes extending from the snout to the groin, where they become medium sulfur yellow; (2) venter jet black with metallic olive-yellow to metallic light yellowish green reticulations on belly, and gular region metallic light yellowish green to olive-yellow; ventrolateral stripes light yellowish green; extending from through the loreal region, to the thighs integrating into the ventral reticulate pattern, becoming medium sulfur yellow on the arms; (3) limbs medium metallic chrome orange with dark carmine spotting, presence of a conspicuous sulfur yellow spot on the dorsal surface of the thighs, forming an ‘ocellus’ like pattern; (4) dorsal skin shagreen to granular, and smooth on head; (5) gular and ventral skin shagreen to granular; (6) limbs smooth to shagreen; (7) <abbrev xmlns:xlink="http://www.w3.org/1999/xlink" xlink:title="snout to vent length" id="ABBRID0E32AG" xlink:type="simple">SVL</abbrev> in adult males of 15.4–17.7 mm (<italic>n</italic> = 8) and in females of 17.3–18.5 mm (<italic>n</italic> = 5); (8) sexual dimorphism, females with greater <abbrev xmlns:xlink="http://www.w3.org/1999/xlink" xlink:title="snout to vent length" id="ABBRID0EE3AG" xlink:type="simple">SVL</abbrev>, <abbrev xmlns:xlink="http://www.w3.org/1999/xlink" xlink:title="body width" id="ABBRID0EI3AG" xlink:type="simple">BW</abbrev> and <abbrev xmlns:xlink="http://www.w3.org/1999/xlink" xlink:title="knee-knee distance" id="ABBRID0EM3AG" xlink:type="simple">KK</abbrev>; presence of vocal slits in males, located near jaw articulation; (9) head width 0.8–1.0× body width; (10) head width 1.1–1.2× larger than head length; (11) head width 31–34% of <abbrev xmlns:xlink="http://www.w3.org/1999/xlink" xlink:title="snout to vent length" id="ABBRID0EQ3AG" xlink:type="simple">SVL</abbrev>; (12) snout moderately long (<abbrev xmlns:xlink="http://www.w3.org/1999/xlink" xlink:title="snout length" id="ABBRID0EU3AG" xlink:type="simple">SL</abbrev> 36–42% of <abbrev xmlns:xlink="http://www.w3.org/1999/xlink" xlink:title="head length" id="ABBRID0EY3AG" xlink:type="simple">HL</abbrev>), rounded in dorsal view and rounded to protruding in lateral view; (13) <italic><tp:taxon-name><tp:taxon-name-part taxon-name-part-type="genus" reg="Ranitomeya"/><tp:taxon-name-part taxon-name-part-type="species" reg="canthus">canthus</tp:taxon-name-part><tp:taxon-name-part taxon-name-part-type="subspecies" reg="rostralis">rostralis</tp:taxon-name-part></tp:taxon-name></italic> rounded, loreal region flat; (14) nostril directed frontolaterally at the angle of the snout, internarial distance 33–39% of head width; (15) tympanum visible, tympanic membrane poorly differentiated, tympanum diameter 38–48% of eye diameter; (16) tongue ovoid, attached anteriorly; (17) dentigerous processes of vomers absent; (18) choanae ovoid and small, located marginally in the maxilla; (19) hand 24–28% of <abbrev xmlns:xlink="http://www.w3.org/1999/xlink" xlink:title="snout to vent length" id="ABBRID0EK4AG" xlink:type="simple">SVL</abbrev>, arm 25–30% of <abbrev xmlns:xlink="http://www.w3.org/1999/xlink" xlink:title="snout to vent length" id="ABBRID0EO4AG" xlink:type="simple">SVL</abbrev>; (20) fingers III &gt; IV &gt; II &gt; I, Finger I 58–68% of Finger II, finger discs rounded on Finger I, and expanded and truncate on fingers III and IV; (21) thenar tubercle elliptical, palmar tubercle large and ovoid; (22) proximal subarticular tubercles ovoid, present in each finger; distal subarticular tubercle present only on Finger III; (23) knee-knee distance 80–84% of <abbrev xmlns:xlink="http://www.w3.org/1999/xlink" xlink:title="snout to vent length" id="ABBRID0ES4AG" xlink:type="simple">SVL</abbrev>, femur 94–98% of tibia; (24) toes IV &gt; III &gt; V &gt; II &gt; I, Toe I 48–64% of Toe II, finger discs not expanded and rounded on Finger I to elliptical on toes III and IV and truncate on Finger V; (25) outer metatarsal tubercle ovoid, poorly visible; inner metatarsal tubercle elliptical; (26) proximal subarticular tubercles ovoid on all toes, distal subarticular tubercles on toes III–V; (27) advertisement call with 21–45 notes and average call duration of 647–1,424 ms, note rate (28–36 notes/s) and dominant frequency of 4,996–6,288 Hz; and (28) tadpole head translucent in life, and posterior tooth rows <abbrev xmlns:xlink="http://www.w3.org/1999/xlink" xlink:title="first posterior tooth row" id="ABBRID0E64AG" xlink:type="simple">P-1</abbrev> &gt; <abbrev xmlns:xlink="http://www.w3.org/1999/xlink" xlink:title="second posterior tooth row" id="ABBRID0ED5AG" xlink:type="simple">P-2</abbrev> &gt; <abbrev xmlns:xlink="http://www.w3.org/1999/xlink" xlink:title="third posterior tooth row" id="ABBRID0EH5AG" xlink:type="simple">P-3</abbrev>.</p></tp:treatment-sec><tp:treatment-sec sec-type="Differential diagnosis" id="SECID0EL5AG"><title>Differential diagnosis.</title><p><bold><italic>External morphology.</italic></bold> The new species differs from all currently recognized <italic><tp:taxon-name><tp:taxon-name-part taxon-name-part-type="genus" reg="Ranitomeya">Ranitomeya</tp:taxon-name-part></tp:taxon-name></italic> species (<italic><tp:taxon-name><tp:taxon-name-part taxon-name-part-type="genus" reg="Ranitomeya">R.</tp:taxon-name-part><tp:taxon-name-part taxon-name-part-type="species" reg="amazonica">amazonica</tp:taxon-name-part></tp:taxon-name></italic>, <italic><tp:taxon-name><tp:taxon-name-part taxon-name-part-type="genus" reg="Ranitomeya">R.</tp:taxon-name-part><tp:taxon-name-part taxon-name-part-type="species" reg="benedicta">benedicta</tp:taxon-name-part></tp:taxon-name></italic>, <italic><tp:taxon-name><tp:taxon-name-part taxon-name-part-type="genus" reg="Ranitomeya">R.</tp:taxon-name-part><tp:taxon-name-part taxon-name-part-type="species" reg="cyanovittata">cyanovittata</tp:taxon-name-part></tp:taxon-name></italic>, <italic><tp:taxon-name><tp:taxon-name-part taxon-name-part-type="genus" reg="Ranitomeya">R.</tp:taxon-name-part><tp:taxon-name-part taxon-name-part-type="species" reg="defleri">defleri</tp:taxon-name-part></tp:taxon-name></italic>, <italic><tp:taxon-name><tp:taxon-name-part taxon-name-part-type="genus" reg="Ranitomeya">R.</tp:taxon-name-part><tp:taxon-name-part taxon-name-part-type="species" reg="fantastica">fantastica</tp:taxon-name-part></tp:taxon-name></italic>, <italic><tp:taxon-name><tp:taxon-name-part taxon-name-part-type="genus" reg="Ranitomeya">R.</tp:taxon-name-part><tp:taxon-name-part taxon-name-part-type="species" reg="flavovittata">flavovittata</tp:taxon-name-part></tp:taxon-name></italic>, <italic><tp:taxon-name><tp:taxon-name-part taxon-name-part-type="genus" reg="Ranitomeya">R.</tp:taxon-name-part><tp:taxon-name-part taxon-name-part-type="species" reg="imitator">imitator</tp:taxon-name-part></tp:taxon-name></italic>, <italic><tp:taxon-name><tp:taxon-name-part taxon-name-part-type="genus" reg="Ranitomeya">R.</tp:taxon-name-part><tp:taxon-name-part taxon-name-part-type="species" reg="reticulata">reticulata</tp:taxon-name-part></tp:taxon-name></italic>, <italic><tp:taxon-name><tp:taxon-name-part taxon-name-part-type="genus" reg="Ranitomeya">R.</tp:taxon-name-part><tp:taxon-name-part taxon-name-part-type="species" reg="sirensis">sirensis</tp:taxon-name-part></tp:taxon-name></italic>, <italic><tp:taxon-name><tp:taxon-name-part taxon-name-part-type="genus" reg="Ranitomeya">R.</tp:taxon-name-part><tp:taxon-name-part taxon-name-part-type="species" reg="summersi">summersi</tp:taxon-name-part></tp:taxon-name></italic>, <italic><tp:taxon-name><tp:taxon-name-part taxon-name-part-type="genus" reg="Ranitomeya">R.</tp:taxon-name-part><tp:taxon-name-part taxon-name-part-type="species" reg="toraro">toraro</tp:taxon-name-part></tp:taxon-name></italic>, <italic><tp:taxon-name><tp:taxon-name-part taxon-name-part-type="genus" reg="Ranitomeya">R.</tp:taxon-name-part><tp:taxon-name-part taxon-name-part-type="species" reg="uakarii">uakarii</tp:taxon-name-part></tp:taxon-name></italic>, <italic><tp:taxon-name><tp:taxon-name-part taxon-name-part-type="genus" reg="Ranitomeya">R.</tp:taxon-name-part><tp:taxon-name-part taxon-name-part-type="species" reg="vanzolinii">vanzolinii</tp:taxon-name-part></tp:taxon-name></italic>, <italic><tp:taxon-name><tp:taxon-name-part taxon-name-part-type="genus" reg="Ranitomeya">R.</tp:taxon-name-part><tp:taxon-name-part taxon-name-part-type="species" reg="variabilis">variabilis</tp:taxon-name-part></tp:taxon-name></italic>, <italic><tp:taxon-name><tp:taxon-name-part taxon-name-part-type="genus" reg="Ranitomeya">R.</tp:taxon-name-part><tp:taxon-name-part taxon-name-part-type="species" reg="ventrimaculata">ventrimaculata</tp:taxon-name-part></tp:taxon-name></italic>, and <italic><tp:taxon-name><tp:taxon-name-part taxon-name-part-type="genus" reg="Ranitomeya">R.</tp:taxon-name-part><tp:taxon-name-part taxon-name-part-type="species" reg="yavaricola">yavaricola</tp:taxon-name-part></tp:taxon-name></italic>) by its unique coloration (light yellowish green to light metallic turquoise-green dorsal stripe pattern, medium metallic chrome orange limbs with dark carmine spotting, and conspicuous sulfur yellow ocellus-like spot on the dorsal surface of the thighs). <italic><tp:taxon-name><tp:taxon-name-part taxon-name-part-type="genus" reg="Ranitomeya">Ranitomeya</tp:taxon-name-part><tp:taxon-name-part taxon-name-part-type="species" reg="aquamarina">aquamarina</tp:taxon-name-part></tp:taxon-name></italic> sp. nov. is generally most similar to <italic><tp:taxon-name><tp:taxon-name-part taxon-name-part-type="genus" reg="Ranitomeya">R.</tp:taxon-name-part><tp:taxon-name-part taxon-name-part-type="species" reg="cyanovittata">cyanovittata</tp:taxon-name-part></tp:taxon-name></italic> and <italic><tp:taxon-name><tp:taxon-name-part taxon-name-part-type="genus" reg="Ranitomeya">R.</tp:taxon-name-part><tp:taxon-name-part taxon-name-part-type="species" reg="yavaricola">yavaricola</tp:taxon-name-part></tp:taxon-name></italic> but it can be easily distinguished from <italic><tp:taxon-name><tp:taxon-name-part taxon-name-part-type="genus" reg="Ranitomeya">R.</tp:taxon-name-part><tp:taxon-name-part taxon-name-part-type="species" reg="cyanovittata">cyanovittata</tp:taxon-name-part></tp:taxon-name></italic> by light yellowish green to light metallic turquoise green dorsal stripes and medium metallic chrome orange limbs with dark carmine spotting (dorsal stripes turquoise blue, limbs with bluish reticulation and black spots; <xref ref-type="bibr" rid="B46">Pérez-Peña et al. 2010</xref>) and from <italic><tp:taxon-name><tp:taxon-name-part taxon-name-part-type="genus" reg="Ranitomeya">R.</tp:taxon-name-part><tp:taxon-name-part taxon-name-part-type="species" reg="yavaricola">yavaricola</tp:taxon-name-part></tp:taxon-name></italic> by light yellowish green to light metallic turquoise green dorsal stripes with no or only minor breaks and by dark carmine spotting on the limbs (dorsal stripes sage color, formed by points, that can become dashes, limbs solid bronze; <xref ref-type="bibr" rid="B46">Pérez-Peña et al. 2010</xref>).</p><p>In addition, <italic><tp:taxon-name><tp:taxon-name-part taxon-name-part-type="genus" reg="Ranitomeya">Ranitomeya</tp:taxon-name-part><tp:taxon-name-part taxon-name-part-type="species" reg="aquamarina">aquamarina</tp:taxon-name-part></tp:taxon-name></italic> sp. nov. is distinguished by its smaller male <abbrev xmlns:xlink="http://www.w3.org/1999/xlink" xlink:title="snout to vent length" id="ABBRID0ECHBG" xlink:type="simple">SVL</abbrev> (15.4–17.7 mm) from <italic><tp:taxon-name><tp:taxon-name-part taxon-name-part-type="genus" reg="Ranitomeya">R.</tp:taxon-name-part><tp:taxon-name-part taxon-name-part-type="species" reg="fantastica">fantastica</tp:taxon-name-part></tp:taxon-name></italic> (~ 20 mm; <xref ref-type="bibr" rid="B8">Boulenger 1884</xref>), <italic><tp:taxon-name><tp:taxon-name-part taxon-name-part-type="genus" reg="Ranitomeya">R.</tp:taxon-name-part><tp:taxon-name-part taxon-name-part-type="species" reg="imitator">imitator</tp:taxon-name-part></tp:taxon-name></italic> (~ 19 mm; <xref ref-type="bibr" rid="B57">Schulte 1986</xref>) and <italic><tp:taxon-name><tp:taxon-name-part taxon-name-part-type="genus" reg="Ranitomeya">R.</tp:taxon-name-part><tp:taxon-name-part taxon-name-part-type="species" reg="summersi">summersi</tp:taxon-name-part></tp:taxon-name></italic> (17.5–19.5 mm; <xref ref-type="bibr" rid="B10">Brown et al. 2008</xref>); and larger than <italic><tp:taxon-name><tp:taxon-name-part taxon-name-part-type="genus" reg="Ranitomeya">R.</tp:taxon-name-part><tp:taxon-name-part taxon-name-part-type="species" reg="cyanovittata">cyanovittata</tp:taxon-name-part></tp:taxon-name></italic> (13.8 mm; <xref ref-type="bibr" rid="B46">Pérez-Peña et al. 2010</xref>), <italic><tp:taxon-name><tp:taxon-name-part taxon-name-part-type="genus" reg="Ranitomeya">R.</tp:taxon-name-part><tp:taxon-name-part taxon-name-part-type="species" reg="sirensis">sirensis</tp:taxon-name-part></tp:taxon-name></italic> (14.7–15.4 mm; <xref ref-type="bibr" rid="B1">Aichinger 1991</xref>), <italic><tp:taxon-name><tp:taxon-name-part taxon-name-part-type="genus" reg="Ranitomeya">R.</tp:taxon-name-part><tp:taxon-name-part taxon-name-part-type="species" reg="toraro">toraro</tp:taxon-name-part></tp:taxon-name></italic> (14.8–15.6 mm; <xref ref-type="bibr" rid="B11">Brown et al. 2011</xref>) and <italic><tp:taxon-name><tp:taxon-name-part taxon-name-part-type="genus" reg="Ranitomeya">R.</tp:taxon-name-part><tp:taxon-name-part taxon-name-part-type="species" reg="uakari">uakari</tp:taxon-name-part></tp:taxon-name></italic> (14.8–15.5 mm; <xref ref-type="bibr" rid="B9">Brown et al. 2006</xref>); by its larger female <abbrev xmlns:xlink="http://www.w3.org/1999/xlink" xlink:title="snout to vent length" id="ABBRID0EPKBG" xlink:type="simple">SVL</abbrev> (17.3–18.5 mm) from <italic><tp:taxon-name><tp:taxon-name-part taxon-name-part-type="genus" reg="Ranitomeya">R.</tp:taxon-name-part><tp:taxon-name-part taxon-name-part-type="species" reg="sirensis">sirensis</tp:taxon-name-part></tp:taxon-name></italic> (16.8 mm; <xref ref-type="bibr" rid="B1">Aichinger 1991</xref>), <italic><tp:taxon-name><tp:taxon-name-part taxon-name-part-type="genus" reg="Ranitomeya">R.</tp:taxon-name-part><tp:taxon-name-part taxon-name-part-type="species" reg="toraro">toraro</tp:taxon-name-part></tp:taxon-name></italic> (16.2–16.7 mm; <xref ref-type="bibr" rid="B11">Brown et al. 2011</xref>), <italic><tp:taxon-name><tp:taxon-name-part taxon-name-part-type="genus" reg="Ranitomeya">R.</tp:taxon-name-part><tp:taxon-name-part taxon-name-part-type="species" reg="uakari">uakari</tp:taxon-name-part></tp:taxon-name></italic> (15.7–16.2 mm; <xref ref-type="bibr" rid="B9">Brown et al. 2006</xref>); <italic><tp:taxon-name><tp:taxon-name-part taxon-name-part-type="genus" reg="Ranitomeya">R.</tp:taxon-name-part><tp:taxon-name-part taxon-name-part-type="species" reg="yavaricola">yavaricola</tp:taxon-name-part></tp:taxon-name></italic> (16.7–16.8 mm; <xref ref-type="bibr" rid="B46">Pérez-Peña et al. 2010</xref>); by its greater female head width (5.7–5.9 mm) from <italic><tp:taxon-name><tp:taxon-name-part taxon-name-part-type="genus" reg="Ranitomeya">R.</tp:taxon-name-part><tp:taxon-name-part taxon-name-part-type="species" reg="cyanovittata">cyanovittata</tp:taxon-name-part></tp:taxon-name></italic> (5.6 mm; <xref ref-type="bibr" rid="B46">Pérez-Peña et al. 2010</xref>), <italic><tp:taxon-name><tp:taxon-name-part taxon-name-part-type="genus" reg="Ranitomeya">R.</tp:taxon-name-part><tp:taxon-name-part taxon-name-part-type="species" reg="sirensis">sirensis</tp:taxon-name-part></tp:taxon-name></italic> (5.4 mm; <xref ref-type="bibr" rid="B1">Aichinger 1991</xref>), <italic><tp:taxon-name><tp:taxon-name-part taxon-name-part-type="genus" reg="Ranitomeya">R.</tp:taxon-name-part><tp:taxon-name-part taxon-name-part-type="species" reg="toraro">toraro</tp:taxon-name-part></tp:taxon-name></italic> (5.0–5.3 mm; <xref ref-type="bibr" rid="B11">Brown et al. 2011</xref>), <italic><tp:taxon-name><tp:taxon-name-part taxon-name-part-type="genus" reg="Ranitomeya">R.</tp:taxon-name-part><tp:taxon-name-part taxon-name-part-type="species" reg="uakarii">uakarii</tp:taxon-name-part></tp:taxon-name></italic> (5.0–5.2 mm; <xref ref-type="bibr" rid="B9">Brown et al. 2006</xref>), <italic><tp:taxon-name><tp:taxon-name-part taxon-name-part-type="genus" reg="Ranitomeya">R.</tp:taxon-name-part><tp:taxon-name-part taxon-name-part-type="species" reg="yavaricola">yavaricola</tp:taxon-name-part></tp:taxon-name></italic> (5.1–5.7 mm; <xref ref-type="bibr" rid="B46">Pérez-Peña et al. 2010</xref>); by its greater male head length (4.8–5.4 mm) from <italic><tp:taxon-name><tp:taxon-name-part taxon-name-part-type="genus" reg="Ranitomeya">R.</tp:taxon-name-part><tp:taxon-name-part taxon-name-part-type="species" reg="cyanovittata">cyanovittata</tp:taxon-name-part></tp:taxon-name></italic> (3.6 mm; <xref ref-type="bibr" rid="B46">Pérez-Peña et al. 2010</xref>) and <italic><tp:taxon-name><tp:taxon-name-part taxon-name-part-type="genus" reg="Ranitomeya">R.</tp:taxon-name-part><tp:taxon-name-part taxon-name-part-type="species" reg="sirensis">sirensis</tp:taxon-name-part></tp:taxon-name></italic> (3.0–3.8 mm; <xref ref-type="bibr" rid="B1">Aichinger 1991</xref>), but smaller than <italic><tp:taxon-name><tp:taxon-name-part taxon-name-part-type="genus" reg="Ranitomeya">R.</tp:taxon-name-part><tp:taxon-name-part taxon-name-part-type="species" reg="imitator">imitator</tp:taxon-name-part></tp:taxon-name></italic> (~ 6 mm) and <italic><tp:taxon-name><tp:taxon-name-part taxon-name-part-type="genus" reg="Ranitomeya">R.</tp:taxon-name-part><tp:taxon-name-part taxon-name-part-type="species" reg="yavaricola">yavaricola</tp:taxon-name-part></tp:taxon-name></italic> (5.5–6.6 mm; <xref ref-type="bibr" rid="B46">Pérez-Peña et al. 2010</xref>); by its smaller female head length (5.1–5.2 mm) from <italic><tp:taxon-name><tp:taxon-name-part taxon-name-part-type="genus" reg="Ranitomeya">R.</tp:taxon-name-part><tp:taxon-name-part taxon-name-part-type="species" reg="toraro">toraro</tp:taxon-name-part></tp:taxon-name></italic> (5.5 mm; <xref ref-type="bibr" rid="B11">Brown et al. 2011</xref>) and <italic><tp:taxon-name><tp:taxon-name-part taxon-name-part-type="genus" reg="Ranitomeya">R.</tp:taxon-name-part><tp:taxon-name-part taxon-name-part-type="species" reg="yavaricola">yavaricola</tp:taxon-name-part></tp:taxon-name></italic> (5.9–6.3 mm; <xref ref-type="bibr" rid="B46">Pérez-Peña et al. 2010</xref>) and larger than <italic><tp:taxon-name><tp:taxon-name-part taxon-name-part-type="genus" reg="Ranitomeya">R.</tp:taxon-name-part><tp:taxon-name-part taxon-name-part-type="species" reg="sirensis">sirensis</tp:taxon-name-part></tp:taxon-name></italic> (4.0 mm; <xref ref-type="bibr" rid="B1">Aichinger 1991</xref>).</p><p><bold><italic>Bioacoustics.</italic></bold> The advertisement call of <italic><tp:taxon-name><tp:taxon-name-part taxon-name-part-type="genus" reg="Ranitomeya">R.</tp:taxon-name-part><tp:taxon-name-part taxon-name-part-type="species" reg="aquamarina">aquamarina</tp:taxon-name-part></tp:taxon-name></italic> sp. nov. is distinguished by its longer call duration (647–1,424 ms) from the call of <italic><tp:taxon-name><tp:taxon-name-part taxon-name-part-type="genus" reg="Ranitomeya">R.</tp:taxon-name-part><tp:taxon-name-part taxon-name-part-type="species" reg="amazonica">amazonica</tp:taxon-name-part></tp:taxon-name></italic> (160–360 ms; <xref ref-type="bibr" rid="B11">Brown et al. 2011</xref>), <italic><tp:taxon-name><tp:taxon-name-part taxon-name-part-type="genus" reg="Ranitomeya">R.</tp:taxon-name-part><tp:taxon-name-part taxon-name-part-type="species" reg="benedicta">benedicta</tp:taxon-name-part></tp:taxon-name></italic> (100–170 ms; <xref ref-type="bibr" rid="B10">Brown et al. 2008</xref>), <italic><tp:taxon-name><tp:taxon-name-part taxon-name-part-type="genus" reg="Ranitomeya">R.</tp:taxon-name-part><tp:taxon-name-part taxon-name-part-type="species" reg="defleri">defleri</tp:taxon-name-part></tp:taxon-name></italic> (410–620 ms; <xref ref-type="bibr" rid="B70">Twomey and Brown 2009</xref>), <italic><tp:taxon-name><tp:taxon-name-part taxon-name-part-type="genus" reg="Ranitomeya">R.</tp:taxon-name-part><tp:taxon-name-part taxon-name-part-type="species" reg="fantastica">fantastica</tp:taxon-name-part></tp:taxon-name></italic> (180–320 ms; <xref ref-type="bibr" rid="B11">Brown et al. 2011</xref>), <italic><tp:taxon-name><tp:taxon-name-part taxon-name-part-type="genus" reg="Ranitomeya">R.</tp:taxon-name-part><tp:taxon-name-part taxon-name-part-type="species" reg="reticulata">reticulata</tp:taxon-name-part></tp:taxon-name></italic> (180–290 ms; <xref ref-type="bibr" rid="B11">Brown et al. 2011</xref>), <italic><tp:taxon-name><tp:taxon-name-part taxon-name-part-type="genus" reg="Ranitomeya">R.</tp:taxon-name-part><tp:taxon-name-part taxon-name-part-type="species" reg="summersi">summersi</tp:taxon-name-part></tp:taxon-name></italic> (380–500 ms; <xref ref-type="bibr" rid="B10">Brown et al. 2008</xref>), <italic><tp:taxon-name><tp:taxon-name-part taxon-name-part-type="genus" reg="Ranitomeya">R.</tp:taxon-name-part><tp:taxon-name-part taxon-name-part-type="species" reg="uakarii">uakarii</tp:taxon-name-part></tp:taxon-name></italic> (260–290 ms; <xref ref-type="bibr" rid="B9">Brown et al. 2006</xref>, <xref ref-type="bibr" rid="B11">Brown et al. 2011</xref>), <italic><tp:taxon-name><tp:taxon-name-part taxon-name-part-type="genus" reg="Ranitomeya">R.</tp:taxon-name-part><tp:taxon-name-part taxon-name-part-type="species" reg="vanzolinii">vanzolinii</tp:taxon-name-part></tp:taxon-name></italic> (570–640 ms; <xref ref-type="bibr" rid="B11">Brown et al. 2011</xref>), <italic><tp:taxon-name><tp:taxon-name-part taxon-name-part-type="genus" reg="Ranitomeya">R.</tp:taxon-name-part><tp:taxon-name-part taxon-name-part-type="species" reg="variabilis">variabilis</tp:taxon-name-part></tp:taxon-name></italic> (140–440 ms; <xref ref-type="bibr" rid="B11">Brown et al. 2011</xref>) and <italic><tp:taxon-name><tp:taxon-name-part taxon-name-part-type="genus" reg="Ranitomeya">R.</tp:taxon-name-part><tp:taxon-name-part taxon-name-part-type="species" reg="ventrimaculata">ventrimaculata</tp:taxon-name-part></tp:taxon-name></italic> (320–380 ms; <xref ref-type="bibr" rid="B11">Brown et al. 2011</xref>). Furthermore, it differs by its higher dominant frequency (4,996–6,288 Hz) from the calls of <italic><tp:taxon-name><tp:taxon-name-part taxon-name-part-type="genus" reg="Ranitomeya">R.</tp:taxon-name-part><tp:taxon-name-part taxon-name-part-type="species" reg="benedicta">benedicta</tp:taxon-name-part></tp:taxon-name></italic> (3,190–4,240 Hz; <xref ref-type="bibr" rid="B10">Brown et al. 2008</xref>), <italic><tp:taxon-name><tp:taxon-name-part taxon-name-part-type="genus" reg="Ranitomeya">R.</tp:taxon-name-part><tp:taxon-name-part taxon-name-part-type="species" reg="fantastica">fantastica</tp:taxon-name-part></tp:taxon-name></italic> (2,950–3,790 Hz; <xref ref-type="bibr" rid="B11">Brown et al. 2011</xref>), <italic><tp:taxon-name><tp:taxon-name-part taxon-name-part-type="genus" reg="Ranitomeya">R.</tp:taxon-name-part><tp:taxon-name-part taxon-name-part-type="species" reg="reticulata">reticulata</tp:taxon-name-part></tp:taxon-name></italic> (4,140–4,480 Hz; <xref ref-type="bibr" rid="B11">Brown et al. 2011</xref>), <italic><tp:taxon-name><tp:taxon-name-part taxon-name-part-type="genus" reg="Ranitomeya">R.</tp:taxon-name-part><tp:taxon-name-part taxon-name-part-type="species" reg="summersi">summersi</tp:taxon-name-part></tp:taxon-name></italic> (2760–3220 Hz; <xref ref-type="bibr" rid="B10">Brown et al. 2008</xref>), <italic><tp:taxon-name><tp:taxon-name-part taxon-name-part-type="genus" reg="Ranitomeya">R.</tp:taxon-name-part><tp:taxon-name-part taxon-name-part-type="species" reg="uakarii">uakarii</tp:taxon-name-part></tp:taxon-name></italic> (3,790–4,130 Hz; <xref ref-type="bibr" rid="B9">Brown et al. 2006</xref>, <xref ref-type="bibr" rid="B11">Brown et al. 2011</xref>), and <italic><tp:taxon-name><tp:taxon-name-part taxon-name-part-type="genus" reg="Ranitomeya">R.</tp:taxon-name-part><tp:taxon-name-part taxon-name-part-type="species" reg="ventrimaculata">ventrimaculata</tp:taxon-name-part></tp:taxon-name></italic> (4190–4400 Hz; <xref ref-type="bibr" rid="B11">Brown et al. 2011</xref>); by its lower number of notes (21–45) from the calls of <italic><tp:taxon-name><tp:taxon-name-part taxon-name-part-type="genus" reg="Ranitomeya">R.</tp:taxon-name-part><tp:taxon-name-part taxon-name-part-type="species" reg="reticulata">reticulata</tp:taxon-name-part></tp:taxon-name></italic> (48–94; <xref ref-type="bibr" rid="B11">Brown et al. 2011</xref>) and <italic><tp:taxon-name><tp:taxon-name-part taxon-name-part-type="genus" reg="Ranitomeya">R.</tp:taxon-name-part><tp:taxon-name-part taxon-name-part-type="species" reg="ventrimaculata">ventrimaculata</tp:taxon-name-part></tp:taxon-name></italic> (58–63; <xref ref-type="bibr" rid="B11">Brown et al. 2011</xref>); by greater number of notes from the calls of <italic><tp:taxon-name><tp:taxon-name-part taxon-name-part-type="genus" reg="Ranitomeya">R.</tp:taxon-name-part><tp:taxon-name-part taxon-name-part-type="species" reg="fantastica">fantastica</tp:taxon-name-part></tp:taxon-name></italic> (10–13; <xref ref-type="bibr" rid="B11">Brown et al. 2011</xref>), <italic><tp:taxon-name><tp:taxon-name-part taxon-name-part-type="genus" reg="Ranitomeya">R.</tp:taxon-name-part><tp:taxon-name-part taxon-name-part-type="species" reg="summersi">summersi</tp:taxon-name-part></tp:taxon-name></italic> (14–16; <xref ref-type="bibr" rid="B10">Brown et al. 2008</xref>), <italic><tp:taxon-name><tp:taxon-name-part taxon-name-part-type="genus" reg="Ranitomeya">R.</tp:taxon-name-part><tp:taxon-name-part taxon-name-part-type="species" reg="uakarii">uakarii</tp:taxon-name-part></tp:taxon-name></italic> (14–16; <xref ref-type="bibr" rid="B9">Brown et al. 2006</xref>, <xref ref-type="bibr" rid="B11">Brown et al. 2011</xref>), and <italic><tp:taxon-name><tp:taxon-name-part taxon-name-part-type="genus" reg="Ranitomeya">R.</tp:taxon-name-part><tp:taxon-name-part taxon-name-part-type="species" reg="vanzolinii">vanzolinii</tp:taxon-name-part></tp:taxon-name></italic> (16–17; <xref ref-type="bibr" rid="B11">Brown et al. 2011</xref>); by its smaller note rate (28–36 notes/s) from the calls of <italic><tp:taxon-name><tp:taxon-name-part taxon-name-part-type="genus" reg="Ranitomeya">R.</tp:taxon-name-part><tp:taxon-name-part taxon-name-part-type="species" reg="amazonica">amazonica</tp:taxon-name-part></tp:taxon-name></italic> (85–138 notes/s; <xref ref-type="bibr" rid="B11">Brown et al. 2011</xref>), <italic><tp:taxon-name><tp:taxon-name-part taxon-name-part-type="genus" reg="Ranitomeya">R.</tp:taxon-name-part><tp:taxon-name-part taxon-name-part-type="species" reg="defleri">defleri</tp:taxon-name-part></tp:taxon-name></italic> (94–104 notes/s; <xref ref-type="bibr" rid="B70">Twomey and Brown 2009</xref>), <italic><tp:taxon-name><tp:taxon-name-part taxon-name-part-type="genus" reg="Ranitomeya">R.</tp:taxon-name-part><tp:taxon-name-part taxon-name-part-type="species" reg="fantastica">fantastica</tp:taxon-name-part></tp:taxon-name></italic> (41–57 notes/s; <xref ref-type="bibr" rid="B11">Brown et al. 2011</xref>), <italic><tp:taxon-name><tp:taxon-name-part taxon-name-part-type="genus" reg="Ranitomeya">R.</tp:taxon-name-part><tp:taxon-name-part taxon-name-part-type="species" reg="reticulata">reticulata</tp:taxon-name-part></tp:taxon-name></italic> (270–382 notes/s; <xref ref-type="bibr" rid="B11">Brown et al. 2011</xref>), <italic><tp:taxon-name><tp:taxon-name-part taxon-name-part-type="genus" reg="Ranitomeya">R.</tp:taxon-name-part><tp:taxon-name-part taxon-name-part-type="species" reg="summersi">summersi</tp:taxon-name-part></tp:taxon-name></italic> (39–40 notes/s; <xref ref-type="bibr" rid="B10">Brown et al. 2008</xref>), <italic><tp:taxon-name><tp:taxon-name-part taxon-name-part-type="genus" reg="Ranitomeya">R.</tp:taxon-name-part><tp:taxon-name-part taxon-name-part-type="species" reg="uakarii">uakarii</tp:taxon-name-part></tp:taxon-name></italic> (50–58 notes/s; <xref ref-type="bibr" rid="B9">Brown et al. 2006</xref>; <xref ref-type="bibr" rid="B11">Brown et al. 2011</xref>), <italic><tp:taxon-name><tp:taxon-name-part taxon-name-part-type="genus" reg="Ranitomeya">R.</tp:taxon-name-part><tp:taxon-name-part taxon-name-part-type="species" reg="variabilis">variabilis</tp:taxon-name-part></tp:taxon-name></italic> (106–297 notes/s; <xref ref-type="bibr" rid="B11">Brown et al. 2011</xref>), and <italic><tp:taxon-name><tp:taxon-name-part taxon-name-part-type="genus" reg="Ranitomeya">R.</tp:taxon-name-part><tp:taxon-name-part taxon-name-part-type="species" reg="ventrimaculata">ventrimaculata</tp:taxon-name-part></tp:taxon-name></italic> (166–181 notes/s; <xref ref-type="bibr" rid="B11">Brown et al. 2011</xref>).</p><p>The advertisement call of <italic><tp:taxon-name><tp:taxon-name-part taxon-name-part-type="genus" reg="Ranitomeya">R.</tp:taxon-name-part><tp:taxon-name-part taxon-name-part-type="species" reg="aquamarina">aquamarina</tp:taxon-name-part></tp:taxon-name></italic> sp. nov. is highly similar to the calls of all other species of the <italic><tp:taxon-name><tp:taxon-name-part taxon-name-part-type="genus" reg="Ranitomeya">R.</tp:taxon-name-part><tp:taxon-name-part taxon-name-part-type="species" reg="vanzolinii">vanzolinii</tp:taxon-name-part></tp:taxon-name></italic> group, which have long-lasting trills, but it can still be distinguished from the call of <italic><tp:taxon-name><tp:taxon-name-part taxon-name-part-type="genus" reg="Ranitomeya">R.</tp:taxon-name-part><tp:taxon-name-part taxon-name-part-type="species" reg="vanzolinii">vanzolinii</tp:taxon-name-part></tp:taxon-name></italic>, which has slightly lower note rate of 26–28 notes/s (<xref ref-type="bibr" rid="B11">Brown et al. 2011</xref>). On the other hand, based on the literature, the call of <italic><tp:taxon-name><tp:taxon-name-part taxon-name-part-type="genus" reg="Ranitomeya">R.</tp:taxon-name-part><tp:taxon-name-part taxon-name-part-type="species" reg="aquamarina">aquamarina</tp:taxon-name-part></tp:taxon-name></italic> sp. nov. is indistinguishable from the calls of <italic><tp:taxon-name><tp:taxon-name-part taxon-name-part-type="genus" reg="Ranitomeya">R.</tp:taxon-name-part><tp:taxon-name-part taxon-name-part-type="species" reg="flavovittata">flavovittata</tp:taxon-name-part></tp:taxon-name></italic>, <italic><tp:taxon-name><tp:taxon-name-part taxon-name-part-type="genus" reg="Ranitomeya">R.</tp:taxon-name-part><tp:taxon-name-part taxon-name-part-type="species" reg="imitator">imitator</tp:taxon-name-part></tp:taxon-name></italic>, <italic><tp:taxon-name><tp:taxon-name-part taxon-name-part-type="genus" reg="Ranitomeya">R.</tp:taxon-name-part><tp:taxon-name-part taxon-name-part-type="species" reg="sirensis">sirensis</tp:taxon-name-part></tp:taxon-name></italic>, and <italic><tp:taxon-name><tp:taxon-name-part taxon-name-part-type="genus" reg="Ranitomeya">R.</tp:taxon-name-part><tp:taxon-name-part taxon-name-part-type="species" reg="yavaricola">yavaricola</tp:taxon-name-part></tp:taxon-name></italic> (Perez-Peña et al. 2010; <xref ref-type="bibr" rid="B11">Brown et al. 2011</xref>). There is no available information about minimum and maximum frequencies, note duration and inter-notes interval in these species. In addition, the calls of <italic><tp:taxon-name><tp:taxon-name-part taxon-name-part-type="genus" reg="Ranitomeya">R.</tp:taxon-name-part><tp:taxon-name-part taxon-name-part-type="species" reg="toraro">toraro</tp:taxon-name-part></tp:taxon-name></italic> and <italic><tp:taxon-name><tp:taxon-name-part taxon-name-part-type="genus" reg="Ranitomeya">R.</tp:taxon-name-part><tp:taxon-name-part taxon-name-part-type="species" reg="cyanovittata">cyanovittata</tp:taxon-name-part></tp:taxon-name></italic> remain completely unknown.</p><p><bold><italic>Tadpole morphology.</italic></bold> There is little information available about the tadpoles of the <italic><tp:taxon-name><tp:taxon-name-part taxon-name-part-type="genus" reg="Ranitomeya">Ranitomeya</tp:taxon-name-part></tp:taxon-name></italic> species, but we did find information for ten species (<italic><tp:taxon-name><tp:taxon-name-part taxon-name-part-type="genus" reg="Ranitomeya">R.</tp:taxon-name-part><tp:taxon-name-part taxon-name-part-type="species" reg="amazonica">amazonica</tp:taxon-name-part></tp:taxon-name></italic>, <italic><tp:taxon-name><tp:taxon-name-part taxon-name-part-type="genus" reg="Ranitomeya">R.</tp:taxon-name-part><tp:taxon-name-part taxon-name-part-type="species" reg="benedicta">benedicta</tp:taxon-name-part></tp:taxon-name></italic>, <italic><tp:taxon-name><tp:taxon-name-part taxon-name-part-type="genus" reg="Ranitomeya">R.</tp:taxon-name-part><tp:taxon-name-part taxon-name-part-type="species" reg="defleri">defleri</tp:taxon-name-part></tp:taxon-name></italic>, <italic><tp:taxon-name><tp:taxon-name-part taxon-name-part-type="genus" reg="Ranitomeya">R.</tp:taxon-name-part><tp:taxon-name-part taxon-name-part-type="species" reg="flavovittata">flavovittata</tp:taxon-name-part></tp:taxon-name></italic>, <italic><tp:taxon-name><tp:taxon-name-part taxon-name-part-type="genus" reg="Ranitomeya">R.</tp:taxon-name-part><tp:taxon-name-part taxon-name-part-type="species" reg="imitator">imitator</tp:taxon-name-part></tp:taxon-name></italic>, <italic><tp:taxon-name><tp:taxon-name-part taxon-name-part-type="genus" reg="Ranitomeya">R.</tp:taxon-name-part><tp:taxon-name-part taxon-name-part-type="species" reg="reticulata">reticulata</tp:taxon-name-part></tp:taxon-name></italic>, <italic><tp:taxon-name><tp:taxon-name-part taxon-name-part-type="genus" reg="Ranitomeya">R.</tp:taxon-name-part><tp:taxon-name-part taxon-name-part-type="species" reg="toraro">toraro</tp:taxon-name-part></tp:taxon-name></italic>, <italic><tp:taxon-name><tp:taxon-name-part taxon-name-part-type="genus" reg="Ranitomeya">R.</tp:taxon-name-part><tp:taxon-name-part taxon-name-part-type="species" reg="uakarii">uakarii</tp:taxon-name-part></tp:taxon-name></italic>, <italic><tp:taxon-name><tp:taxon-name-part taxon-name-part-type="genus" reg="Ranitomeya">R.</tp:taxon-name-part><tp:taxon-name-part taxon-name-part-type="species" reg="vanzolinii">vanzolinii</tp:taxon-name-part></tp:taxon-name></italic> and <italic><tp:taxon-name><tp:taxon-name-part taxon-name-part-type="genus" reg="Ranitomeya">R.</tp:taxon-name-part><tp:taxon-name-part taxon-name-part-type="species" reg="variabilis">variabilis</tp:taxon-name-part></tp:taxon-name></italic>). The tadpoles of <italic><tp:taxon-name><tp:taxon-name-part taxon-name-part-type="genus" reg="Ranitomeya">R.</tp:taxon-name-part><tp:taxon-name-part taxon-name-part-type="species" reg="aquamarina">aquamarina</tp:taxon-name-part></tp:taxon-name></italic> sp. nov. differ from the tadpoles of all these species by absence of emarginate marginal papillae.</p><p>Because there is great variation between the initial (25–27), intermediate (28–32), and final (37–40) stages, we compared them using the ratios between measurements (the characteristics of compared species are given in parentheses). The labial tooth row formula in <italic><tp:taxon-name><tp:taxon-name-part taxon-name-part-type="genus" reg="Ranitomeya">R.</tp:taxon-name-part><tp:taxon-name-part taxon-name-part-type="species" reg="aquamarina">aquamarina</tp:taxon-name-part></tp:taxon-name></italic> sp. nov. is 2(2)/3(1) in all stages and differs from the formula of <italic><tp:taxon-name><tp:taxon-name-part taxon-name-part-type="genus" reg="Ranitomeya">R.</tp:taxon-name-part><tp:taxon-name-part taxon-name-part-type="species" reg="toraro">toraro</tp:taxon-name-part></tp:taxon-name></italic> 2(2)/2(1) (<xref ref-type="bibr" rid="B11">Brown et al. 2011</xref>). The ratios (in percentages) tail length/total length are in <italic><tp:taxon-name><tp:taxon-name-part taxon-name-part-type="genus" reg="Ranitomeya">R.</tp:taxon-name-part><tp:taxon-name-part taxon-name-part-type="species" reg="aquamarina">aquamarina</tp:taxon-name-part></tp:taxon-name></italic> sp. nov. (63 to 64% in all stages) greater than in <italic><tp:taxon-name><tp:taxon-name-part taxon-name-part-type="genus" reg="Ranitomeya">R.</tp:taxon-name-part><tp:taxon-name-part taxon-name-part-type="species" reg="amazonica">amazonica</tp:taxon-name-part></tp:taxon-name></italic> (45% st. 29, <xref ref-type="bibr" rid="B11">Brown et al. 2011</xref>), <italic><tp:taxon-name><tp:taxon-name-part taxon-name-part-type="genus" reg="Ranitomeya">R.</tp:taxon-name-part><tp:taxon-name-part taxon-name-part-type="species" reg="flavovittata">flavovittata</tp:taxon-name-part></tp:taxon-name></italic> (57% st. 26; <xref ref-type="bibr" rid="B11">Brown et al. 2011</xref>), <italic><tp:taxon-name><tp:taxon-name-part taxon-name-part-type="genus" reg="Ranitomeya">R.</tp:taxon-name-part><tp:taxon-name-part taxon-name-part-type="species" reg="imitator">imitator</tp:taxon-name-part></tp:taxon-name></italic> (62% st. 26; <xref ref-type="bibr" rid="B11">Brown et al. 2011</xref>), <italic><tp:taxon-name><tp:taxon-name-part taxon-name-part-type="genus" reg="Ranitomeya">R.</tp:taxon-name-part><tp:taxon-name-part taxon-name-part-type="species" reg="reticulata">reticulata</tp:taxon-name-part></tp:taxon-name></italic> (41% st. 30; <xref ref-type="bibr" rid="B11">Brown et al. 2011</xref>), <italic><tp:taxon-name><tp:taxon-name-part taxon-name-part-type="genus" reg="Ranitomeya">R.</tp:taxon-name-part><tp:taxon-name-part taxon-name-part-type="species" reg="uakarii">uakarii</tp:taxon-name-part></tp:taxon-name></italic> (62%, st. 29; <xref ref-type="bibr" rid="B11">Brown et al. 2011</xref>) and <italic><tp:taxon-name><tp:taxon-name-part taxon-name-part-type="genus" reg="Ranitomeya">R.</tp:taxon-name-part><tp:taxon-name-part taxon-name-part-type="species" reg="variabilis">variabilis</tp:taxon-name-part></tp:taxon-name></italic> (37% st. 28; <xref ref-type="bibr" rid="B11">Brown et al. 2011</xref>), and smaller than in <italic><tp:taxon-name><tp:taxon-name-part taxon-name-part-type="genus" reg="Ranitomeya">R.</tp:taxon-name-part><tp:taxon-name-part taxon-name-part-type="species" reg="toraro">toraro</tp:taxon-name-part></tp:taxon-name></italic> (64.2% st. 25; <xref ref-type="bibr" rid="B11">Brown et al. 2011</xref>), <italic><tp:taxon-name><tp:taxon-name-part taxon-name-part-type="genus" reg="Ranitomeya">R.</tp:taxon-name-part><tp:taxon-name-part taxon-name-part-type="species" reg="vanzolinii">vanzolinii</tp:taxon-name-part></tp:taxon-name></italic> (67.9% st. 38; <xref ref-type="bibr" rid="B11">Brown et al. 2011</xref>) and <italic><tp:taxon-name><tp:taxon-name-part taxon-name-part-type="genus" reg="Ranitomeya">R.</tp:taxon-name-part><tp:taxon-name-part taxon-name-part-type="species" reg="yavaricola">yavaricola</tp:taxon-name-part></tp:taxon-name></italic> (64.4% st. 25; <xref ref-type="bibr" rid="B46">Pérez-Peña et al. 2010</xref>).The ratios oral disc width/body width are in <italic><tp:taxon-name><tp:taxon-name-part taxon-name-part-type="genus" reg="Ranitomeya">R.</tp:taxon-name-part><tp:taxon-name-part taxon-name-part-type="species" reg="aquamarina">aquamarina</tp:taxon-name-part></tp:taxon-name></italic> sp. nov. (42% at stage 26, 36% at stage 29, and 35% at stage 39) greater than in <italic><tp:taxon-name><tp:taxon-name-part taxon-name-part-type="genus" reg="Ranitomeya">R.</tp:taxon-name-part><tp:taxon-name-part taxon-name-part-type="species" reg="amazonica">amazonica</tp:taxon-name-part></tp:taxon-name></italic> (29% st. 26, 22% st. 29, 33% st. 38; <xref ref-type="bibr" rid="B11">Brown et al. 2011</xref>, <xref ref-type="bibr" rid="B27">Klein et al. 2020</xref>), <italic><tp:taxon-name><tp:taxon-name-part taxon-name-part-type="genus" reg="Ranitomeya">R.</tp:taxon-name-part><tp:taxon-name-part taxon-name-part-type="species" reg="flavovittata">flavovittata</tp:taxon-name-part></tp:taxon-name></italic> (28% st. 26; <xref ref-type="bibr" rid="B11">Brown et al. 2011</xref>), <italic><tp:taxon-name><tp:taxon-name-part taxon-name-part-type="genus" reg="Ranitomeya">R.</tp:taxon-name-part><tp:taxon-name-part taxon-name-part-type="species" reg="imitator">imitator</tp:taxon-name-part></tp:taxon-name></italic> (38% st. 26; <xref ref-type="bibr" rid="B11">Brown et al. 2011</xref>), <italic><tp:taxon-name><tp:taxon-name-part taxon-name-part-type="genus" reg="Ranitomeya">R.</tp:taxon-name-part><tp:taxon-name-part taxon-name-part-type="species" reg="toraro">toraro</tp:taxon-name-part></tp:taxon-name></italic> (36% st. 25; <xref ref-type="bibr" rid="B11">Brown et al. 2011</xref>), <italic><tp:taxon-name><tp:taxon-name-part taxon-name-part-type="genus" reg="Ranitomeya">R.</tp:taxon-name-part><tp:taxon-name-part taxon-name-part-type="species" reg="reticulata">reticulata</tp:taxon-name-part></tp:taxon-name></italic> (14% st. 30; <xref ref-type="bibr" rid="B11">Brown et al. 2011</xref>), <italic><tp:taxon-name><tp:taxon-name-part taxon-name-part-type="genus" reg="Ranitomeya">R.</tp:taxon-name-part><tp:taxon-name-part taxon-name-part-type="species" reg="uakarii">uakarii</tp:taxon-name-part></tp:taxon-name></italic> (35%, st. 29; <xref ref-type="bibr" rid="B11">Brown et al. 2011</xref>), and smaller than in <italic><tp:taxon-name><tp:taxon-name-part taxon-name-part-type="genus" reg="Ranitomeya">R.</tp:taxon-name-part><tp:taxon-name-part taxon-name-part-type="species" reg="vanzolinii">vanzolinii</tp:taxon-name-part></tp:taxon-name></italic> (38.9% st. 38; <xref ref-type="bibr" rid="B11">Brown et al. 2011</xref>).</p><p>The ratios tail muscle width/tail muscle height are in <italic><tp:taxon-name><tp:taxon-name-part taxon-name-part-type="genus" reg="Ranitomeya">R.</tp:taxon-name-part><tp:taxon-name-part taxon-name-part-type="species" reg="aquamarina">aquamarina</tp:taxon-name-part></tp:taxon-name></italic> sp. nov. (91% at stage 26 and 115% at stage 29) greater than in <italic><tp:taxon-name><tp:taxon-name-part taxon-name-part-type="genus" reg="Ranitomeya">R.</tp:taxon-name-part><tp:taxon-name-part taxon-name-part-type="species" reg="flavovittata">flavovittata</tp:taxon-name-part></tp:taxon-name></italic> (63% st. 26; <xref ref-type="bibr" rid="B11">Brown et al. 2011</xref>), <italic><tp:taxon-name><tp:taxon-name-part taxon-name-part-type="genus" reg="Ranitomeya">R.</tp:taxon-name-part><tp:taxon-name-part taxon-name-part-type="species" reg="imitator">imitator</tp:taxon-name-part></tp:taxon-name></italic> (52% st. 26; <xref ref-type="bibr" rid="B11">Brown et al. 2011</xref>), <italic><tp:taxon-name><tp:taxon-name-part taxon-name-part-type="genus" reg="Ranitomeya">R.</tp:taxon-name-part><tp:taxon-name-part taxon-name-part-type="species" reg="amazonica">amazonica</tp:taxon-name-part></tp:taxon-name></italic> (76% st. 29; <xref ref-type="bibr" rid="B11">Brown et al. 2011</xref>), <italic><tp:taxon-name><tp:taxon-name-part taxon-name-part-type="genus" reg="Ranitomeya">R.</tp:taxon-name-part><tp:taxon-name-part taxon-name-part-type="species" reg="reticulata">reticulata</tp:taxon-name-part></tp:taxon-name></italic> (92% st. 30; <xref ref-type="bibr" rid="B11">Brown et al. 2011</xref>), <italic><tp:taxon-name><tp:taxon-name-part taxon-name-part-type="genus" reg="Ranitomeya">R.</tp:taxon-name-part><tp:taxon-name-part taxon-name-part-type="species" reg="uakari">uakari</tp:taxon-name-part></tp:taxon-name></italic> (88%, st. 29; <xref ref-type="bibr" rid="B11">Brown et al. 2011</xref>), and <italic><tp:taxon-name><tp:taxon-name-part taxon-name-part-type="genus" reg="Ranitomeya">R.</tp:taxon-name-part><tp:taxon-name-part taxon-name-part-type="species" reg="variabilis">variabilis</tp:taxon-name-part></tp:taxon-name></italic> (72% st. 30; <xref ref-type="bibr" rid="B11">Brown et al. 2011</xref>), and smaller than in <italic><tp:taxon-name><tp:taxon-name-part taxon-name-part-type="genus" reg="Ranitomeya">R.</tp:taxon-name-part><tp:taxon-name-part taxon-name-part-type="species" reg="toraro">toraro</tp:taxon-name-part></tp:taxon-name></italic> (100% st. 25; <xref ref-type="bibr" rid="B11">Brown et al. 2011</xref>).</p><p>Posterior tooth row formula of <italic><tp:taxon-name><tp:taxon-name-part taxon-name-part-type="genus" reg="Ranitomeya">R.</tp:taxon-name-part><tp:taxon-name-part taxon-name-part-type="species" reg="aquamarina">aquamarina</tp:taxon-name-part></tp:taxon-name></italic> sp. nov. (<abbrev xmlns:xlink="http://www.w3.org/1999/xlink" xlink:title="first posterior tooth row" id="ABBRID0EDXAI" xlink:type="simple">P-1</abbrev> &gt; <abbrev xmlns:xlink="http://www.w3.org/1999/xlink" xlink:title="second posterior tooth row" id="ABBRID0EHXAI" xlink:type="simple">P-2</abbrev> &gt; <abbrev xmlns:xlink="http://www.w3.org/1999/xlink" xlink:title="third posterior tooth row" id="ABBRID0ELXAI" xlink:type="simple">P-3</abbrev> in all stages) differs from the formulas of all other described tadpoles: <italic><tp:taxon-name><tp:taxon-name-part taxon-name-part-type="genus" reg="Ranitomeya">R.</tp:taxon-name-part><tp:taxon-name-part taxon-name-part-type="species" reg="amazonica">amazonica</tp:taxon-name-part></tp:taxon-name></italic> (<abbrev xmlns:xlink="http://www.w3.org/1999/xlink" xlink:title="first posterior tooth row" id="ABBRID0E1XAI" xlink:type="simple">P-1</abbrev> = <abbrev xmlns:xlink="http://www.w3.org/1999/xlink" xlink:title="second posterior tooth row" id="ABBRID0E5XAI" xlink:type="simple">P-2</abbrev> &gt; <abbrev xmlns:xlink="http://www.w3.org/1999/xlink" xlink:title="third posterior tooth row" id="ABBRID0ECYAI" xlink:type="simple">P-3</abbrev>, <abbrev xmlns:xlink="http://www.w3.org/1999/xlink" xlink:title="third posterior tooth row" id="ABBRID0EGYAI" xlink:type="simple">P-3</abbrev> = 80% of <abbrev xmlns:xlink="http://www.w3.org/1999/xlink" xlink:title="first posterior tooth row" id="ABBRID0EKYAI" xlink:type="simple">P-1</abbrev>; <xref ref-type="bibr" rid="B11">Brown et al. 2011</xref>), <italic><tp:taxon-name><tp:taxon-name-part taxon-name-part-type="genus" reg="Ranitomeya">R.</tp:taxon-name-part><tp:taxon-name-part taxon-name-part-type="species" reg="benedicta">benedicta</tp:taxon-name-part></tp:taxon-name></italic> (<abbrev xmlns:xlink="http://www.w3.org/1999/xlink" xlink:title="first posterior tooth row" id="ABBRID0E4YAI" xlink:type="simple">P-1</abbrev> = <abbrev xmlns:xlink="http://www.w3.org/1999/xlink" xlink:title="second posterior tooth row" id="ABBRID0EBZAI" xlink:type="simple">P-2</abbrev> = <abbrev xmlns:xlink="http://www.w3.org/1999/xlink" xlink:title="third posterior tooth row" id="ABBRID0EFZAI" xlink:type="simple">P-3</abbrev>; <xref ref-type="bibr" rid="B27">Klein et al. 2020</xref>), <italic><tp:taxon-name><tp:taxon-name-part taxon-name-part-type="genus" reg="Ranitomeya">R.</tp:taxon-name-part><tp:taxon-name-part taxon-name-part-type="species" reg="flavovittata">flavovittata</tp:taxon-name-part></tp:taxon-name></italic> (<abbrev xmlns:xlink="http://www.w3.org/1999/xlink" xlink:title="first posterior tooth row" id="ABBRID0EYZAI" xlink:type="simple">P-1</abbrev> = <abbrev xmlns:xlink="http://www.w3.org/1999/xlink" xlink:title="second posterior tooth row" id="ABBRID0E3ZAI" xlink:type="simple">P-2</abbrev> &gt; <abbrev xmlns:xlink="http://www.w3.org/1999/xlink" xlink:title="third posterior tooth row" id="ABBRID0EA1AI" xlink:type="simple">P-3</abbrev>, <abbrev xmlns:xlink="http://www.w3.org/1999/xlink" xlink:title="third posterior tooth row" id="ABBRID0EE1AI" xlink:type="simple">P-3</abbrev> = 80% of <abbrev xmlns:xlink="http://www.w3.org/1999/xlink" xlink:title="first posterior tooth row" id="ABBRID0EI1AI" xlink:type="simple">P-1</abbrev>; <xref ref-type="bibr" rid="B11">Brown et al. 2011</xref>), <italic><tp:taxon-name><tp:taxon-name-part taxon-name-part-type="genus" reg="Ranitomeya">R.</tp:taxon-name-part><tp:taxon-name-part taxon-name-part-type="species" reg="imitator">imitator</tp:taxon-name-part></tp:taxon-name></italic> (<abbrev xmlns:xlink="http://www.w3.org/1999/xlink" xlink:title="first posterior tooth row" id="ABBRID0E21AI" xlink:type="simple">P-1</abbrev> = <abbrev xmlns:xlink="http://www.w3.org/1999/xlink" xlink:title="second posterior tooth row" id="ABBRID0E61AI" xlink:type="simple">P-2</abbrev> &gt; <abbrev xmlns:xlink="http://www.w3.org/1999/xlink" xlink:title="third posterior tooth row" id="ABBRID0ED2AI" xlink:type="simple">P-3</abbrev>, <abbrev xmlns:xlink="http://www.w3.org/1999/xlink" xlink:title="third posterior tooth row" id="ABBRID0EH2AI" xlink:type="simple">P-3</abbrev> = 55% of <abbrev xmlns:xlink="http://www.w3.org/1999/xlink" xlink:title="first posterior tooth row" id="ABBRID0EL2AI" xlink:type="simple">P-1</abbrev>; <xref ref-type="bibr" rid="B11">Brown et al. 2011</xref>; <xref ref-type="bibr" rid="B27">Klein et al. 2020</xref>), <italic><tp:taxon-name><tp:taxon-name-part taxon-name-part-type="genus" reg="Ranitomeya">R.</tp:taxon-name-part><tp:taxon-name-part taxon-name-part-type="species" reg="reticulata">reticulata</tp:taxon-name-part></tp:taxon-name></italic> (<abbrev xmlns:xlink="http://www.w3.org/1999/xlink" xlink:title="first posterior tooth row" id="ABBRID0EC3AI" xlink:type="simple">P-1</abbrev> = <abbrev xmlns:xlink="http://www.w3.org/1999/xlink" xlink:title="second posterior tooth row" id="ABBRID0EG3AI" xlink:type="simple">P-2</abbrev> &gt; <abbrev xmlns:xlink="http://www.w3.org/1999/xlink" xlink:title="third posterior tooth row" id="ABBRID0EK3AI" xlink:type="simple">P-3</abbrev>, <abbrev xmlns:xlink="http://www.w3.org/1999/xlink" xlink:title="third posterior tooth row" id="ABBRID0EO3AI" xlink:type="simple">P-3</abbrev> = 80% of <abbrev xmlns:xlink="http://www.w3.org/1999/xlink" xlink:title="first posterior tooth row" id="ABBRID0ES3AI" xlink:type="simple">P-1</abbrev>; <xref ref-type="bibr" rid="B11">Brown et al. 2011</xref>; <xref ref-type="bibr" rid="B27">Klein et al. 2020</xref>), <italic><tp:taxon-name><tp:taxon-name-part taxon-name-part-type="genus" reg="Ranitomeya">R.</tp:taxon-name-part><tp:taxon-name-part taxon-name-part-type="species" reg="toraro">toraro</tp:taxon-name-part></tp:taxon-name></italic> (<abbrev xmlns:xlink="http://www.w3.org/1999/xlink" xlink:title="first posterior tooth row" id="ABBRID0EJ4AI" xlink:type="simple">P-1</abbrev> &gt; <abbrev xmlns:xlink="http://www.w3.org/1999/xlink" xlink:title="second posterior tooth row" id="ABBRID0EN4AI" xlink:type="simple">P-2</abbrev>; <xref ref-type="bibr" rid="B11">Brown et al. 2011</xref>), <italic><tp:taxon-name><tp:taxon-name-part taxon-name-part-type="genus" reg="Ranitomeya">R.</tp:taxon-name-part><tp:taxon-name-part taxon-name-part-type="species" reg="uakarii">uakarii</tp:taxon-name-part></tp:taxon-name></italic> (<abbrev xmlns:xlink="http://www.w3.org/1999/xlink" xlink:title="first posterior tooth row" id="ABBRID0EA5AI" xlink:type="simple">P-1</abbrev> = <abbrev xmlns:xlink="http://www.w3.org/1999/xlink" xlink:title="second posterior tooth row" id="ABBRID0EE5AI" xlink:type="simple">P-2</abbrev> &gt; <abbrev xmlns:xlink="http://www.w3.org/1999/xlink" xlink:title="third posterior tooth row" id="ABBRID0EI5AI" xlink:type="simple">P-3</abbrev>, <abbrev xmlns:xlink="http://www.w3.org/1999/xlink" xlink:title="third posterior tooth row" id="ABBRID0EM5AI" xlink:type="simple">P-3</abbrev> = 75% of <abbrev xmlns:xlink="http://www.w3.org/1999/xlink" xlink:title="first posterior tooth row" id="ABBRID0EQ5AI" xlink:type="simple">P-1</abbrev> and <abbrev xmlns:xlink="http://www.w3.org/1999/xlink" xlink:title="second posterior tooth row" id="ABBRID0EU5AI" xlink:type="simple">P-2</abbrev>; <xref ref-type="bibr" rid="B11">Brown et al. 2011</xref>), <italic><tp:taxon-name><tp:taxon-name-part taxon-name-part-type="genus" reg="Ranitomeya">R.</tp:taxon-name-part><tp:taxon-name-part taxon-name-part-type="species" reg="vanzolinii">vanzolinii</tp:taxon-name-part></tp:taxon-name></italic> (<abbrev xmlns:xlink="http://www.w3.org/1999/xlink" xlink:title="first posterior tooth row" id="ABBRID0EH6AI" xlink:type="simple">P-1</abbrev> &lt; <abbrev xmlns:xlink="http://www.w3.org/1999/xlink" xlink:title="second posterior tooth row" id="ABBRID0EL6AI" xlink:type="simple">P-2</abbrev> = <abbrev xmlns:xlink="http://www.w3.org/1999/xlink" xlink:title="third posterior tooth row" id="ABBRID0EP6AI" xlink:type="simple">P-3</abbrev>, <abbrev xmlns:xlink="http://www.w3.org/1999/xlink" xlink:title="first posterior tooth row" id="ABBRID0ET6AI" xlink:type="simple">P-1</abbrev> = 44.6% of <abbrev xmlns:xlink="http://www.w3.org/1999/xlink" xlink:title="second posterior tooth row" id="ABBRID0EX6AI" xlink:type="simple">P-2</abbrev>; <xref ref-type="bibr" rid="B11">Brown et al. 2011</xref>), <italic><tp:taxon-name><tp:taxon-name-part taxon-name-part-type="genus" reg="Ranitomeya">R.</tp:taxon-name-part><tp:taxon-name-part taxon-name-part-type="species" reg="variabilis">variabilis</tp:taxon-name-part></tp:taxon-name></italic> (<abbrev xmlns:xlink="http://www.w3.org/1999/xlink" xlink:title="first posterior tooth row" id="ABBRID0EKABI" xlink:type="simple">P-1</abbrev> = <abbrev xmlns:xlink="http://www.w3.org/1999/xlink" xlink:title="second posterior tooth row" id="ABBRID0EOABI" xlink:type="simple">P-2</abbrev> &gt; <abbrev xmlns:xlink="http://www.w3.org/1999/xlink" xlink:title="third posterior tooth row" id="ABBRID0ESABI" xlink:type="simple">P-3</abbrev>, <abbrev xmlns:xlink="http://www.w3.org/1999/xlink" xlink:title="third posterior tooth row" id="ABBRID0EWABI" xlink:type="simple">P-3</abbrev> = 75% of <abbrev xmlns:xlink="http://www.w3.org/1999/xlink" xlink:title="first posterior tooth row" id="ABBRID0E1ABI" xlink:type="simple">P-1</abbrev>; <xref ref-type="bibr" rid="B11">Brown et al. 2011</xref>) and <italic><tp:taxon-name><tp:taxon-name-part taxon-name-part-type="genus" reg="Ranitomeya">R.</tp:taxon-name-part><tp:taxon-name-part taxon-name-part-type="species" reg="yavaricola">yavaricola</tp:taxon-name-part></tp:taxon-name></italic> (<abbrev xmlns:xlink="http://www.w3.org/1999/xlink" xlink:title="first posterior tooth row" id="ABBRID0ENBBI" xlink:type="simple">P-1</abbrev> = <abbrev xmlns:xlink="http://www.w3.org/1999/xlink" xlink:title="second posterior tooth row" id="ABBRID0ERBBI" xlink:type="simple">P-2</abbrev> &gt; <abbrev xmlns:xlink="http://www.w3.org/1999/xlink" xlink:title="third posterior tooth row" id="ABBRID0EVBBI" xlink:type="simple">P-3</abbrev>; <xref ref-type="bibr" rid="B46">Pérez-Peña et al. 2010</xref>).</p><p>In life, tadpoles of <italic><tp:taxon-name><tp:taxon-name-part taxon-name-part-type="genus" reg="Ranitomeya">R.</tp:taxon-name-part><tp:taxon-name-part taxon-name-part-type="species" reg="aquamarina">aquamarina</tp:taxon-name-part></tp:taxon-name></italic> sp. nov. have a translucent brownish head in all stages, which differs from all the other tadpoles described: <italic><tp:taxon-name><tp:taxon-name-part taxon-name-part-type="genus" reg="Ranitomeya">R.</tp:taxon-name-part><tp:taxon-name-part taxon-name-part-type="species" reg="amazonica">amazonica</tp:taxon-name-part></tp:taxon-name></italic> (head and body black to gray; <xref ref-type="bibr" rid="B11">Brown et al. 2011</xref>, <xref ref-type="bibr" rid="B27">Klein et al. 2020</xref>), <italic><tp:taxon-name><tp:taxon-name-part taxon-name-part-type="genus" reg="Ranitomeya">R.</tp:taxon-name-part><tp:taxon-name-part taxon-name-part-type="species" reg="benedicta">benedicta</tp:taxon-name-part></tp:taxon-name></italic> (head and body dark gray, with a reddish area anterior and posterior to the eye; <xref ref-type="bibr" rid="B27">Klein et al. 2020</xref>), <italic><tp:taxon-name><tp:taxon-name-part taxon-name-part-type="genus" reg="Ranitomeya">R.</tp:taxon-name-part><tp:taxon-name-part taxon-name-part-type="species" reg="imitator">imitator</tp:taxon-name-part></tp:taxon-name></italic> (head beige strongly dotted with yellowish green spots; <xref ref-type="bibr" rid="B27">Klein et al. 2020</xref>), <italic><tp:taxon-name><tp:taxon-name-part taxon-name-part-type="genus" reg="Ranitomeya">R.</tp:taxon-name-part><tp:taxon-name-part taxon-name-part-type="species" reg="reticulata">reticulata</tp:taxon-name-part></tp:taxon-name></italic> (head and body gray; <xref ref-type="bibr" rid="B11">Brown et al. 2011</xref>), and <italic><tp:taxon-name><tp:taxon-name-part taxon-name-part-type="genus" reg="Ranitomeya">R.</tp:taxon-name-part><tp:taxon-name-part taxon-name-part-type="species" reg="toraro">toraro</tp:taxon-name-part></tp:taxon-name></italic> (head and body gray; <xref ref-type="bibr" rid="B11">Brown et al. 2011</xref>), <italic><tp:taxon-name><tp:taxon-name-part taxon-name-part-type="genus" reg="Ranitomeya">R.</tp:taxon-name-part><tp:taxon-name-part taxon-name-part-type="species" reg="uakari">uakari</tp:taxon-name-part></tp:taxon-name></italic> (head gray; <xref ref-type="bibr" rid="B11">Brown et al. 2011</xref>), <italic><tp:taxon-name><tp:taxon-name-part taxon-name-part-type="genus" reg="Ranitomeya">R.</tp:taxon-name-part><tp:taxon-name-part taxon-name-part-type="species" reg="vanzolinii">vanzolinii</tp:taxon-name-part></tp:taxon-name></italic> (head and body dark gray to black; <xref ref-type="bibr" rid="B27">Klein et al. 2020</xref>), <italic><tp:taxon-name><tp:taxon-name-part taxon-name-part-type="genus" reg="Ranitomeya">R.</tp:taxon-name-part><tp:taxon-name-part taxon-name-part-type="species" reg="variabilis">variabilis</tp:taxon-name-part></tp:taxon-name></italic> (head and body gray; <xref ref-type="bibr" rid="B11">Brown et al. 2011</xref>) and <italic><tp:taxon-name><tp:taxon-name-part taxon-name-part-type="genus" reg="Ranitomeya">R.</tp:taxon-name-part><tp:taxon-name-part taxon-name-part-type="species" reg="yavaricola">yavaricola</tp:taxon-name-part></tp:taxon-name></italic> (light grey; <xref ref-type="bibr" rid="B46">Pérez-Peña et al. 2010</xref>). When preserved, the tadpoles of <italic><tp:taxon-name><tp:taxon-name-part taxon-name-part-type="genus" reg="Ranitomeya">R.</tp:taxon-name-part><tp:taxon-name-part taxon-name-part-type="species" reg="aquamarina">aquamarina</tp:taxon-name-part></tp:taxon-name></italic> sp. nov. are cream with brown reticules on the lateral, dorsal, anterior half belly, spiracles, tail muscle and fins and differ from <italic><tp:taxon-name><tp:taxon-name-part taxon-name-part-type="genus" reg="Ranitomeya">R.</tp:taxon-name-part><tp:taxon-name-part taxon-name-part-type="species" reg="amazonica">amazonica</tp:taxon-name-part></tp:taxon-name></italic> (dorsum dark gray and hindlimbs bluish gray, spotted with dark dots; <xref ref-type="bibr" rid="B27">Klein et al. 2020</xref>), <italic><tp:taxon-name><tp:taxon-name-part taxon-name-part-type="genus" reg="Ranitomeya">R.</tp:taxon-name-part><tp:taxon-name-part taxon-name-part-type="species" reg="benedicta">benedicta</tp:taxon-name-part></tp:taxon-name></italic> (dorsum and hindlimbs dark gray; <xref ref-type="bibr" rid="B27">Klein et al. 2020</xref>), <italic><tp:taxon-name><tp:taxon-name-part taxon-name-part-type="genus" reg="Ranitomeya">R.</tp:taxon-name-part><tp:taxon-name-part taxon-name-part-type="species" reg="imitator">imitator</tp:taxon-name-part></tp:taxon-name></italic> (beige, densely spotted with gray dots; <xref ref-type="bibr" rid="B27">Klein et al. 2020</xref>) and <italic><tp:taxon-name><tp:taxon-name-part taxon-name-part-type="genus" reg="Ranitomeya">R.</tp:taxon-name-part><tp:taxon-name-part taxon-name-part-type="species" reg="vanzolinii">vanzolinii</tp:taxon-name-part></tp:taxon-name></italic> (dorsum of body grayish brown, tail musculature light yellowish brown and fins translucent; <xref ref-type="bibr" rid="B11">Brown et al. 2011</xref>).</p></tp:treatment-sec><tp:treatment-sec sec-type="description" id="SECID0E3IBI"><title>Holotype description.</title><p>Adult male (<named-content xmlns:xlink="http://www.w3.org/1999/xlink" content-type="dwc:institutional_code" xlink:title="Instituto Nacional de Pesquisas da Amazônia" xlink:href="http://grbio.org/institution/instituto-nacional-de-pesquisas-da-amazonia" xlink:type="simple">INPA-H</named-content> 47568, field number APL 24805, Figs <xref ref-type="fig" rid="F2">2</xref>–<xref ref-type="fig" rid="F4">4</xref>). <abbrev xmlns:xlink="http://www.w3.org/1999/xlink" xlink:title="snout to vent length" id="ABBRID0EPJBI" xlink:type="simple">SVL</abbrev> 17.1 mm; head width slightly smaller than body width; head width larger than head length; head width 30% of <abbrev xmlns:xlink="http://www.w3.org/1999/xlink" xlink:title="snout to vent length" id="ABBRID0ETJBI" xlink:type="simple">SVL</abbrev> (Fig. <xref ref-type="fig" rid="F2">2A, B</xref>). Snout rounded in dorsal view and rounded to protruding in lateral view (Fig. <xref ref-type="fig" rid="F2">2C</xref>). Nostril directed frontolaterally at the angle of the snout, 1.0 mm from the tip of the snout; internarial distance 2.0 mm, 35.6% of head width. <italic><tp:taxon-name><tp:taxon-name-part taxon-name-part-type="genus" reg="Canthus">Canthus</tp:taxon-name-part><tp:taxon-name-part taxon-name-part-type="species" reg="rostralis">rostralis</tp:taxon-name-part></tp:taxon-name></italic> rounded, loreal region flat. Eye-nostril distance 1.5 mm, 74.0% of horizontal eye diameter. Tympanic annulus and tympanic membrane present. Tympanum slightly ovoid, posterodorsal margin hidden by depressor muscle, tympanum 44.4% of eye diameter. Tongue ovoid, attached anteriorly, longer than wide, median lingual process absent. Dentigerous processes of vomers absent. Choanae ovoid and small (0.4 mm), located marginally in the maxilla, not visible in ventral view. Paired vocal slits present, located near jaw articulation.</p><p>Forelimbs slender, hands relatively large, 25.9% of <abbrev xmlns:xlink="http://www.w3.org/1999/xlink" xlink:title="snout to vent length" id="ABBRID0EMKBI" xlink:type="simple">SVL</abbrev>. Finger I shorter (66.9%) than Finger II; Finger III &gt; IV &gt; II &gt; I. Discs on fingers III and IV considerably expanded and truncate, disc of Finger II moderately expanded and elliptical, disc of Finger I rounded. Ulnar tubercles absent. Hands lacking lateral fringes and webbing. Palmar tubercle rounded, unpigmented, ~ 4× larger than the subarticulars. Thenar tubercle elliptical, small. Large unpigmented, rounded, proximal subarticular tubercles present on base of each finger. Rounded distal subarticular tubercle visible only on Finger III (Fig. <xref ref-type="fig" rid="F2">2D</xref>).</p><p>Length of legs moderate, femur slightly smaller than tibia, with 93.7% of the tibia length; knee-knee distance 80% of <abbrev xmlns:xlink="http://www.w3.org/1999/xlink" xlink:title="snout to vent length" id="ABBRID0EWKBI" xlink:type="simple">SVL</abbrev>. Relative lengths of appressed toes IV &gt; III &gt; V &gt; II &gt; I. First toe short, Toe I disc not expanded and rounded, Toe II with slightly expanded and rounded disc, toes III–V with moderately expanded discs, III and IV elliptical, and V truncated. Tarsal tubercle absent; feet lacking webbing; lateral fringes poorly developed. Outer metatarsal tubercle ovoid, unpigmented, poorly visible. Inner metatarsal tubercle elliptical, unpigmented. Proximal subarticular tubercles present at base of each toe, large and ellipticals on toes I and II, small and rounded on toes III–V, all unpigmented. Distal subarticular tubercles large on toes III and V, and poorly distinguished on Toe IV. Two medial subarticular tubercles diffused on Toe IV (Fig. <xref ref-type="fig" rid="F2">2E</xref>). Holotype measurements summarized in Table <xref ref-type="table" rid="T2">2</xref>.</p><table-wrap id="T2" position="float" orientation="portrait"><label>Table 2.</label><caption><p>Morphometric measurements (mm) of adult type specimens of <italic><tp:taxon-name><tp:taxon-name-part taxon-name-part-type="genus" reg="Ranitomeya">Ranitomeya</tp:taxon-name-part><tp:taxon-name-part taxon-name-part-type="species" reg="aquamarina">aquamarina</tp:taxon-name-part></tp:taxon-name></italic> sp. nov. Values express mean ± standard deviation, and range.</p></caption><table id="TID0EEVCI" rules="all"><tbody><tr><th rowspan="1" colspan="1">Morphometric measurements</th><th rowspan="1" colspan="1">Holotype</th><th rowspan="1" colspan="1">Males (<italic>n</italic> = 7)</th><th rowspan="1" colspan="1">Females (<italic>n</italic> = 5)</th></tr><tr><td rowspan="1" colspan="1"><abbrev xmlns:xlink="http://www.w3.org/1999/xlink" xlink:title="snout to vent length" id="ABBRID0ESMBI" xlink:type="simple">SVL</abbrev> – Snout to vent length</td><td rowspan="1" colspan="1">17.1</td><td rowspan="1" colspan="1">16.9 ± 0.73 (15.4–17.7)</td><td rowspan="1" colspan="1">17.9 ± 0.45 (17.3–18.5)</td></tr><tr><td rowspan="1" colspan="1"><abbrev xmlns:xlink="http://www.w3.org/1999/xlink" xlink:title="head length" id="ABBRID0EENBI" xlink:type="simple">HL</abbrev> – Head length</td><td rowspan="1" colspan="1">5.1</td><td rowspan="1" colspan="1">5.1 ± 0.18 (4.8–5.4)</td><td rowspan="1" colspan="1">5.2 ± 0.05 (5.1–5.2)</td></tr><tr><td rowspan="1" colspan="1"><abbrev xmlns:xlink="http://www.w3.org/1999/xlink" xlink:title="head width" id="ABBRID0EWNBI" xlink:type="simple">HW</abbrev> – Head width</td><td rowspan="1" colspan="1">5.7</td><td rowspan="1" colspan="1">5.6 ± 0.34 (4.9–5.9)</td><td rowspan="1" colspan="1">5.8 ± 0.08 (5.7–5.9)</td></tr><tr><td rowspan="1" colspan="1"><abbrev xmlns:xlink="http://www.w3.org/1999/xlink" xlink:title="interorbital distance" id="ABBRID0EIOBI" xlink:type="simple">IOD</abbrev> – Interorbital distance</td><td rowspan="1" colspan="1">2.3</td><td rowspan="1" colspan="1">2.4 ± 0.10 (2.2–2.5)</td><td rowspan="1" colspan="1">2.3 ± 0.13 (2.2–2.5)</td></tr><tr><td rowspan="1" colspan="1"><abbrev xmlns:xlink="http://www.w3.org/1999/xlink" xlink:title="upper eyelid width" id="ABBRID0E1OBI" xlink:type="simple">UEW</abbrev> – Upper eyelid width</td><td rowspan="1" colspan="1">1.4</td><td rowspan="1" colspan="1">1.4 ± 0.12 (1.2–1.6)</td><td rowspan="1" colspan="1">1.6 ± 0.08 (1.5–1.7)</td></tr><tr><td rowspan="1" colspan="1"><abbrev xmlns:xlink="http://www.w3.org/1999/xlink" xlink:title="mouth-tympanic distance" id="ABBRID0EMPBI" xlink:type="simple">MTD</abbrev> – Mouth-tympanum distance</td><td rowspan="1" colspan="1">0.8</td><td rowspan="1" colspan="1">0.7 ± 0.07 (0.5–0.7)</td><td rowspan="1" colspan="1">0.8 ± 0.08 (0.7–0.9)</td></tr><tr><td rowspan="1" colspan="1"><abbrev xmlns:xlink="http://www.w3.org/1999/xlink" xlink:title="tympanum diameter" id="ABBRID0E5PBI" xlink:type="simple">TD</abbrev> – Tympanum diameter</td><td rowspan="1" colspan="1">0.9</td><td rowspan="1" colspan="1">0.9 ± 0.06 (0.8–1.0)</td><td rowspan="1" colspan="1">1.0 ± 0.09 (0.9–1.1)</td></tr><tr><td rowspan="1" colspan="1"><abbrev xmlns:xlink="http://www.w3.org/1999/xlink" xlink:title="eye-tympanum distance" id="ABBRID0EQQBI" xlink:type="simple">DET</abbrev> – Distance from eye to tympanum</td><td rowspan="1" colspan="1">0.6</td><td rowspan="1" colspan="1">0.6 ± 0.04 (0.6–0.7)</td><td rowspan="1" colspan="1">0.7 ± 0.05 (0.6–0.7)</td></tr><tr><td rowspan="1" colspan="1"><abbrev xmlns:xlink="http://www.w3.org/1999/xlink" xlink:title="eye diameter" id="ABBRID0ECRBI" xlink:type="simple">ED</abbrev> – Eye diameter</td><td rowspan="1" colspan="1">1.0</td><td rowspan="1" colspan="1">2.0 ± 0.11 (1.8–2.2)</td><td rowspan="1" colspan="1">2.1 ± 0.09 (2.0–2.2)</td></tr><tr><td rowspan="1" colspan="1"><abbrev xmlns:xlink="http://www.w3.org/1999/xlink" xlink:title="snout length" id="ABBRID0EURBI" xlink:type="simple">SL</abbrev> – Snout length</td><td rowspan="1" colspan="1">2.0</td><td rowspan="1" colspan="1">1.9 ± 0.10 (1.7–2.0)</td><td rowspan="1" colspan="1">2.1 ± 0.11 (1.7–2.2)</td></tr><tr><td rowspan="1" colspan="1"><abbrev xmlns:xlink="http://www.w3.org/1999/xlink" xlink:title="eye-nostril distance" id="ABBRID0EGSBI" xlink:type="simple">END</abbrev> – Eye-nostril distance</td><td rowspan="1" colspan="1">1.5</td><td rowspan="1" colspan="1">1.4 ± 0.07 (1.3–1.6)</td><td rowspan="1" colspan="1">1.5 ± 0.07 (1.4–1.6)</td></tr><tr><td rowspan="1" colspan="1"><abbrev xmlns:xlink="http://www.w3.org/1999/xlink" xlink:title="body width" id="ABBRID0EYSBI" xlink:type="simple">BW</abbrev> – Body width</td><td rowspan="1" colspan="1">5.8</td><td rowspan="1" colspan="1">5.6 ± 0.28 (5.1–5.9)</td><td rowspan="1" colspan="1">6.6 ± 0.36 (6.2–7.1)</td></tr><tr><td rowspan="1" colspan="1"><abbrev xmlns:xlink="http://www.w3.org/1999/xlink" xlink:title="snout-nostril distance" id="ABBRID0EKTBI" xlink:type="simple">TSCN</abbrev> – Snout-nostril distance</td><td rowspan="1" colspan="1">1.0</td><td rowspan="1" colspan="1">0.9 ± 0.07 (0.8–1.0)</td><td rowspan="1" colspan="1">1.1 ± 0.02 (1.1–1.1)</td></tr><tr><td rowspan="1" colspan="1"><abbrev xmlns:xlink="http://www.w3.org/1999/xlink" xlink:title="internarial distance" id="ABBRID0E3TBI" xlink:type="simple">IND</abbrev> – Internarial distance</td><td rowspan="1" colspan="1">2.0</td><td rowspan="1" colspan="1">1.9 ± 0.17 (1.6–2.1)</td><td rowspan="1" colspan="1">2.2 ± 0.09 (2.1–2.3)</td></tr><tr><td rowspan="1" colspan="1"><abbrev xmlns:xlink="http://www.w3.org/1999/xlink" xlink:title="knee-knee distance" id="ABBRID0EOUBI" xlink:type="simple">KK</abbrev> – Knee-knee distance</td><td rowspan="1" colspan="1">13.7</td><td rowspan="1" colspan="1">13.8 ± 0.46 (12.9–14.3)</td><td rowspan="1" colspan="1">14.7 ± 0.33 (14.2–15.0)</td></tr><tr><td rowspan="1" colspan="1"><abbrev xmlns:xlink="http://www.w3.org/1999/xlink" xlink:title="femur length" id="ABBRID0EAVBI" xlink:type="simple">FL</abbrev> – Femur length</td><td rowspan="1" colspan="1">6.6</td><td rowspan="1" colspan="1">6.9 ± 0.21 (6.6–7.2)</td><td rowspan="1" colspan="1">7.2 ± 0.14 (7.0–7.4)</td></tr><tr><td rowspan="1" colspan="1"><abbrev xmlns:xlink="http://www.w3.org/1999/xlink" xlink:title="tibia length" id="ABBRID0ESVBI" xlink:type="simple">TL</abbrev> – Tibia length</td><td rowspan="1" colspan="1">7.0</td><td rowspan="1" colspan="1">6.9 ± 0.37 (6.3–7.3)</td><td rowspan="1" colspan="1">7.5 ± 0.18 (7.2–7.6)</td></tr><tr><td rowspan="1" colspan="1"><abbrev xmlns:xlink="http://www.w3.org/1999/xlink" xlink:title="tarsus length" id="ABBRID0EEWBI" xlink:type="simple">TaL</abbrev> – Tarsus length</td><td rowspan="1" colspan="1">3.7</td><td rowspan="1" colspan="1">4.0 ± 0.32 (3.6–4.4)</td><td rowspan="1" colspan="1">4.4 ± 0.16 (4.1–4.6)</td></tr><tr><td rowspan="1" colspan="1"><abbrev xmlns:xlink="http://www.w3.org/1999/xlink" xlink:title="foot length / Toe IV length" id="ABBRID0EWWBI" xlink:type="simple">FoL</abbrev> – Foot length</td><td rowspan="1" colspan="1">7.1</td><td rowspan="1" colspan="1">6.7 ± 0.37 (6.0–7.1)</td><td rowspan="1" colspan="1">6.8 ± 0.38 (6.3–7.2)</td></tr><tr><td rowspan="1" colspan="1"><abbrev xmlns:xlink="http://www.w3.org/1999/xlink" xlink:type="simple">LT1</abbrev> – Toe I length</td><td rowspan="1" colspan="1">1.9</td><td rowspan="1" colspan="1">1.7 ± 0.17 (1.5–2.0)</td><td rowspan="1" colspan="1">1.9 ± 0.12 (1.7–2.0)</td></tr><tr><td rowspan="1" colspan="1"><abbrev xmlns:xlink="http://www.w3.org/1999/xlink" xlink:type="simple">LT2</abbrev> – Toe II length</td><td rowspan="1" colspan="1">3.0</td><td rowspan="1" colspan="1">3.0 ± 0.16 (2.8–3.3)</td><td rowspan="1" colspan="1">3.1 ± 0.21 (2.9–3.5)</td></tr><tr><td rowspan="1" colspan="1"><abbrev xmlns:xlink="http://www.w3.org/1999/xlink" xlink:type="simple">LT3</abbrev> – Toe III length</td><td rowspan="1" colspan="1">4.8</td><td rowspan="1" colspan="1">4.9 ± 0.30 (4.4–5.3)</td><td rowspan="1" colspan="1">5.1 ± 0.29 (4.6–5.3)</td></tr><tr><td rowspan="1" colspan="1"><abbrev xmlns:xlink="http://www.w3.org/1999/xlink" xlink:type="simple">LT4</abbrev> – Toe IV length</td><td rowspan="1" colspan="1">7.1</td><td rowspan="1" colspan="1">6.7 ± 0.37 (6.0–7.1)</td><td rowspan="1" colspan="1">6.8 ± 0.38 (6.3–7.2)</td></tr><tr><td rowspan="1" colspan="1"><abbrev xmlns:xlink="http://www.w3.org/1999/xlink" xlink:type="simple">LT5</abbrev> – Toe V length</td><td rowspan="1" colspan="1">4.8</td><td rowspan="1" colspan="1">4.4 ± 0.44 (3.9–4.9)</td><td rowspan="1" colspan="1">4.8 ± 0.25 (4.4–5.1)</td></tr><tr><td rowspan="1" colspan="1"><abbrev xmlns:xlink="http://www.w3.org/1999/xlink" xlink:title="toes I" id="ABBRID0EJZBI" xlink:type="simple">W1TD</abbrev> – Width of disc on Toe I</td><td rowspan="1" colspan="1">0.3</td><td rowspan="1" colspan="1">0.4 ± 0.04 (0.3–0.4)</td><td rowspan="1" colspan="1">0.4 ± 0.06 (0.3–0.5)</td></tr><tr><td rowspan="1" colspan="1"><abbrev xmlns:xlink="http://www.w3.org/1999/xlink" xlink:title="toe I" id="ABBRID0E2ZBI" xlink:type="simple">W1T</abbrev> – Width of Toe I just below disc</td><td rowspan="1" colspan="1">0.3</td><td rowspan="1" colspan="1">0.3 ± 0.04 (0.3–0.4)</td><td rowspan="1" colspan="1">0.4 ± 0.04 (0.3–0.4)</td></tr><tr><td rowspan="1" colspan="1"><abbrev xmlns:xlink="http://www.w3.org/1999/xlink" xlink:title="toes II" id="ABBRID0EN1BI" xlink:type="simple">W2TD</abbrev> – Width of disc on Toe II</td><td rowspan="1" colspan="1">0.6</td><td rowspan="1" colspan="1">0.5 ± 0.06 (0.4–0.6)</td><td rowspan="1" colspan="1">0.6 ± 0.04 (0.5–0.6)</td></tr><tr><td rowspan="1" colspan="1"><abbrev xmlns:xlink="http://www.w3.org/1999/xlink" xlink:title="toe II" id="ABBRID0E61BI" xlink:type="simple">W2T</abbrev> – Width of Toe II just below disc</td><td rowspan="1" colspan="1">0.4</td><td rowspan="1" colspan="1">0.4 ± 0.04 (0.4–0.5)</td><td rowspan="1" colspan="1">0.5 ± 0.02 (0.4–0.5)</td></tr><tr><td rowspan="1" colspan="1"><abbrev xmlns:xlink="http://www.w3.org/1999/xlink" xlink:title="Toe III disc width" id="ABBRID0ER2BI" xlink:type="simple">W3TD</abbrev> – Width of disc on Toe III</td><td rowspan="1" colspan="1">0.7</td><td rowspan="1" colspan="1">0.7 ± 0.08 (0.5–0.8)</td><td rowspan="1" colspan="1">0.7 ± 0.09 (0.6–0.8)</td></tr><tr><td rowspan="1" colspan="1"><abbrev xmlns:xlink="http://www.w3.org/1999/xlink" xlink:title="toes III" id="ABBRID0ED3BI" xlink:type="simple">W3T</abbrev> – Width of Toe III just below disc</td><td rowspan="1" colspan="1">0.5</td><td rowspan="1" colspan="1">0.5 ± 0.05 (0.5–0.6)</td><td rowspan="1" colspan="1">0.6 ± 0.06 (0.5–0.6)</td></tr><tr><td rowspan="1" colspan="1"><abbrev xmlns:xlink="http://www.w3.org/1999/xlink" xlink:title="Toe IV disc width" id="ABBRID0EV3BI" xlink:type="simple">W4TD</abbrev> – Width of disc on Toe IV</td><td rowspan="1" colspan="1">0.8</td><td rowspan="1" colspan="1">0.8 ± 0.09 (0.7–0.9)</td><td rowspan="1" colspan="1">0.9 ± 0.11 (0.7–1.0)</td></tr><tr><td rowspan="1" colspan="1"><abbrev xmlns:xlink="http://www.w3.org/1999/xlink" xlink:title="toes IV" id="ABBRID0EH4BI" xlink:type="simple">W4T</abbrev> – Width of Toe IV just below disc</td><td rowspan="1" colspan="1">0.6</td><td rowspan="1" colspan="1">0.7 ± 0.08 (0.5–0.7)</td><td rowspan="1" colspan="1">0.7 ± 0.08 (0.6–0.8)</td></tr><tr><td rowspan="1" colspan="1"><abbrev xmlns:xlink="http://www.w3.org/1999/xlink" xlink:title="toes V" id="ABBRID0EZ4BI" xlink:type="simple">W5TD</abbrev> – Width of disc on Toe V</td><td rowspan="1" colspan="1">0.7</td><td rowspan="1" colspan="1">0.8 ± 0.08 (0.6–0.8)</td><td rowspan="1" colspan="1">0.8 ± 0.11 (0.7–1.0)</td></tr><tr><td rowspan="1" colspan="1"><abbrev xmlns:xlink="http://www.w3.org/1999/xlink" xlink:title="toe V" id="ABBRID0EL5BI" xlink:type="simple">W5T</abbrev> – Width of Toe V just below disc</td><td rowspan="1" colspan="1">0.6</td><td rowspan="1" colspan="1">0.7 ± 0.07 (0.5–0.7)</td><td rowspan="1" colspan="1">0.7 ± 0.08 (0.6–0.8)</td></tr><tr><td rowspan="1" colspan="1"><abbrev xmlns:xlink="http://www.w3.org/1999/xlink" xlink:title="arm length" id="ABBRID0E45BI" xlink:type="simple">AL</abbrev> – Arm length</td><td rowspan="1" colspan="1">4.5</td><td rowspan="1" colspan="1">4.8 ± 0.23 (4.4–5.0)</td><td rowspan="1" colspan="1">5.1 ± 0.19 (4.8–5.3)</td></tr><tr><td rowspan="1" colspan="1"><abbrev xmlns:xlink="http://www.w3.org/1999/xlink" xlink:title="forearm length" id="ABBRID0EP6BI" xlink:type="simple">FAL</abbrev> – Forearm length</td><td rowspan="1" colspan="1">4.1</td><td rowspan="1" colspan="1">4.1 ± 0.12 (3.9–4.3)</td><td rowspan="1" colspan="1">4.2 ± 0.10 (4.1–4.4)</td></tr><tr><td rowspan="1" colspan="1"><abbrev xmlns:xlink="http://www.w3.org/1999/xlink" xlink:title="hand length / Finger III length" id="ABBRID0EBACI" xlink:type="simple">HaL</abbrev> – Hand length</td><td rowspan="1" colspan="1">4.4</td><td rowspan="1" colspan="1">4.5 ± 0.27 (4.0–4.7)</td><td rowspan="1" colspan="1">4.6 ± 0.16 (4.5–4.8)</td></tr><tr><td rowspan="1" colspan="1"><abbrev xmlns:xlink="http://www.w3.org/1999/xlink" xlink:title="fingers I" id="ABBRID0ETACI" xlink:type="simple">L1F</abbrev> – Finger I length</td><td rowspan="1" colspan="1">2.1</td><td rowspan="1" colspan="1">1.9 ± 0.08 (1.8–2.1)</td><td rowspan="1" colspan="1">2.1 ± 0.07 (2.0–2.2)</td></tr><tr><td rowspan="1" colspan="1"><abbrev xmlns:xlink="http://www.w3.org/1999/xlink" xlink:title="fingers II" id="ABBRID0EFBCI" xlink:type="simple">L2F</abbrev> – Finger II length</td><td rowspan="1" colspan="1">3.1</td><td rowspan="1" colspan="1">3.2 ± 0.21 (2.8–3.5)</td><td rowspan="1" colspan="1">3.3 ± 0.19 (3.1–3.5)</td></tr><tr><td rowspan="1" colspan="1">L3F – Finger III length</td><td rowspan="1" colspan="1">4.4</td><td rowspan="1" colspan="1">4.5 ± 0.27 (4.0–4.7)</td><td rowspan="1" colspan="1">4.6 ± 0.16 (4.5–4.8)</td></tr><tr><td rowspan="1" colspan="1"><abbrev xmlns:xlink="http://www.w3.org/1999/xlink" xlink:title="Finger IV length" id="ABBRID0EECCI" xlink:type="simple">L4F</abbrev> – Finger IV length</td><td rowspan="1" colspan="1">3.5</td><td rowspan="1" colspan="1">3.5 ± 0.26 (3.0–3.8)</td><td rowspan="1" colspan="1">3.7 ± 0.13 (3.5–3.8)</td></tr><tr><td rowspan="1" colspan="1"><abbrev xmlns:xlink="http://www.w3.org/1999/xlink" xlink:title="Finger I disc width" id="ABBRID0EWCCI" xlink:type="simple">W1FD</abbrev> – Width of disc on Finger I</td><td rowspan="1" colspan="1">0.4</td><td rowspan="1" colspan="1">0.4 ± 0.07 (0.4–0.6)</td><td rowspan="1" colspan="1">0.4 ± 0.03 (0.4–0.5)</td></tr><tr><td rowspan="1" colspan="1"><abbrev xmlns:xlink="http://www.w3.org/1999/xlink" xlink:title="fingers I" id="ABBRID0EIDCI" xlink:type="simple">W1F</abbrev> – Width of Finger I just below disc</td><td rowspan="1" colspan="1">0.4</td><td rowspan="1" colspan="1">0.4 ± 0.06 (0.3–0.5)</td><td rowspan="1" colspan="1">0.4 ± 0.04 (0.3–0.4)</td></tr><tr><td rowspan="1" colspan="1"><abbrev xmlns:xlink="http://www.w3.org/1999/xlink" xlink:title="fingers II" id="ABBRID0E1DCI" xlink:type="simple">W2FD</abbrev> – Width of disc on Finger II</td><td rowspan="1" colspan="1">0.7</td><td rowspan="1" colspan="1">0.7 ± 0.08 (0.6–0.8)</td><td rowspan="1" colspan="1">0.8 ± 0.14 (0.7–1.0)</td></tr><tr><td rowspan="1" colspan="1"><abbrev xmlns:xlink="http://www.w3.org/1999/xlink" xlink:title="fingers II" id="ABBRID0EMECI" xlink:type="simple">W2F</abbrev> – Width of Finger II just below disc</td><td rowspan="1" colspan="1">0.6</td><td rowspan="1" colspan="1">0.5 ± 0.08 (0.4–0.7)</td><td rowspan="1" colspan="1">0.6 ± 0.06 (0.5–0.7)</td></tr><tr><td rowspan="1" colspan="1"><abbrev xmlns:xlink="http://www.w3.org/1999/xlink" xlink:title="Finger III disc width" id="ABBRID0E5ECI" xlink:type="simple">W3FD</abbrev> – Width of disc on Finger III</td><td rowspan="1" colspan="1">1.1</td><td rowspan="1" colspan="1">0.9 ± 0.09 (0.8–1.1)</td><td rowspan="1" colspan="1">0.9 ± 0.10 (0.8–1.0)</td></tr><tr><td rowspan="1" colspan="1"><abbrev xmlns:xlink="http://www.w3.org/1999/xlink" xlink:title="finger width just below III" id="ABBRID0EQFCI" xlink:type="simple">W3F</abbrev> – Width of Finger III just below disc</td><td rowspan="1" colspan="1">0.7</td><td rowspan="1" colspan="1">0.7 ± 0.08 (0.6–0.8)</td><td rowspan="1" colspan="1">0.7 ± 0.09 (0.6–0.8)</td></tr><tr><td rowspan="1" colspan="1"><abbrev xmlns:xlink="http://www.w3.org/1999/xlink" xlink:title="fingers IV" id="ABBRID0ECGCI" xlink:type="simple">W4FD</abbrev> – Width of disc on Finger IV</td><td rowspan="1" colspan="1">0.9</td><td rowspan="1" colspan="1">0.9 ± 0.07 (0.8–0.9)</td><td rowspan="1" colspan="1">0.9 ± 0.09 (0.7–1.0)</td></tr><tr><td rowspan="1" colspan="1"><abbrev xmlns:xlink="http://www.w3.org/1999/xlink" xlink:title="Finger IV width just below disc" id="ABBRID0EUGCI" xlink:type="simple">W4F</abbrev> – Width of Finger IV just below disc</td><td rowspan="1" colspan="1">0.7</td><td rowspan="1" colspan="1">0.7 ± 0.06 (0.6–0.7)</td><td rowspan="1" colspan="1">0.7 ± 0.04 (0.6–0.7)</td></tr></tbody></table></table-wrap><p>Skin texture nearly smooth to shagreen on head, becoming weakly granular on the dorsum and limbs. Ventral surface of limbs smooth to shagreen. Gular region and venter shagreen. Arms smooth to shagreen.</p><p>In life, dorsal surface jet black (color 300 by <xref ref-type="bibr" rid="B29">Köhler 2012</xref>) with three parallel metallic pale yellowish green stripes (color 100 by <xref ref-type="bibr" rid="B29">Köhler 2012</xref>) (Figs <xref ref-type="fig" rid="F3">3B</xref>, <xref ref-type="fig" rid="F4">4A</xref>), middorsal stripe extends from between the eyes to slightly before the vent. Dorsolateral stripes extend from the snout, where they merge, to the groin. Slightly before the groin, the dorsolateral stripes become metallic light sulfur yellow (color 93 by <xref ref-type="bibr" rid="B29">Köhler 2012</xref>), and merge with a medium sulfur yellow (color 94 by <xref ref-type="bibr" rid="B29">Köhler 2012</xref>) spot on the dorsal surface of the thigh. Ventrolateral stripes metallic light yellowish green (color 100 by <xref ref-type="bibr" rid="B29">Köhler 2012</xref>), extending through the loreal region, without touching the upper labium, to the thighs and integrating into the ventral reticulate pattern; its color leaks slightly on the arms, becoming medium sulfur yellow (color 94 by <xref ref-type="bibr" rid="B29">Köhler 2012</xref>) and integrating into the arms reticulate pattern. On the side of the head, the stripe does not reach the nostril, eye, and tympanum. Venter jet black (color 300 by <xref ref-type="bibr" rid="B29">Köhler 2012</xref>) with metallic olive-yellow (color 117 by <xref ref-type="bibr" rid="B29">Köhler 2012</xref>) to metallic light yellowish green (color 100 by <xref ref-type="bibr" rid="B29">Köhler 2012</xref>) reticulations on belly. Gular region fully metallic light yellowish green (color 100 by <xref ref-type="bibr" rid="B29">Köhler 2012</xref>; Fig. <xref ref-type="fig" rid="F3">3B</xref>). Both forelimbs and hindlimbs medium metallic chrome orange (color 75 by <xref ref-type="bibr" rid="B29">Köhler 2012</xref>) with dark carmine spots (color 61 by <xref ref-type="bibr" rid="B29">Köhler 2012</xref>) in the ventral surface of the thighs proximal to the body. Iris jet black (color 300 by <xref ref-type="bibr" rid="B29">Köhler 2012</xref>).</p><fig id="F3" position="float" orientation="portrait"><object-id xmlns:xlink="http://www.w3.org/1999/xlink" content-type="doi" xlink:type="simple">10.3897/zookeys.1236.146533.figure3</object-id><object-id xmlns:xlink="http://www.w3.org/1999/xlink" content-type="arpha" xlink:type="simple">21763C82-26A2-55F3-A86F-D4029A2E62D9</object-id><label>Figure 3.</label><caption><p>Dorsal and ventral pattern variation of <italic><tp:taxon-name><tp:taxon-name-part taxon-name-part-type="genus" reg="Ranitomeya">Ranitomeya</tp:taxon-name-part><tp:taxon-name-part taxon-name-part-type="species" reg="aquamarina">aquamarina</tp:taxon-name-part></tp:taxon-name></italic> sp. nov. in life. Males: <bold>A</bold><named-content xmlns:xlink="http://www.w3.org/1999/xlink" content-type="dwc:institutional_code" xlink:title="Instituto Nacional de Pesquisas da Amazônia" xlink:href="http://grbio.org/institution/instituto-nacional-de-pesquisas-da-amazonia" xlink:type="simple">INPA-H</named-content> 47566 <bold>B</bold><named-content xmlns:xlink="http://www.w3.org/1999/xlink" content-type="dwc:institutional_code" xlink:title="Instituto Nacional de Pesquisas da Amazônia" xlink:href="http://grbio.org/institution/instituto-nacional-de-pesquisas-da-amazonia" xlink:type="simple">INPA-H</named-content> 47568 [Holotype] <bold>C</bold><named-content xmlns:xlink="http://www.w3.org/1999/xlink" content-type="dwc:institutional_code" xlink:title="Museu Paraense Emílio Goeldi" xlink:href="http://grbio.org/institution/museu-paraense-emilio-goeldi-0" xlink:type="simple">MPEG</named-content> 45223 <bold>D</bold><named-content xmlns:xlink="http://www.w3.org/1999/xlink" content-type="dwc:institutional_code" xlink:title="Instituto Nacional de Pesquisas da Amazônia" xlink:href="http://grbio.org/institution/instituto-nacional-de-pesquisas-da-amazonia" xlink:type="simple">INPA-H</named-content> 47570; and Females: <bold>E</bold><named-content xmlns:xlink="http://www.w3.org/1999/xlink" content-type="dwc:institutional_code" xlink:title="Instituto Nacional de Pesquisas da Amazônia" xlink:href="http://grbio.org/institution/instituto-nacional-de-pesquisas-da-amazonia" xlink:type="simple">INPA-H</named-content> 47569 <bold>F</bold><named-content xmlns:xlink="http://www.w3.org/1999/xlink" content-type="dwc:institutional_code" xlink:title="Museu Paraense Emílio Goeldi" xlink:href="http://grbio.org/institution/museu-paraense-emilio-goeldi-0" xlink:type="simple">MPEG</named-content> 45222. Photographs ATM.</p></caption><graphic xmlns:xlink="http://www.w3.org/1999/xlink" xlink:href="zookeys-1236-051_article-146533__-g003.jpg" position="float" orientation="portrait" xlink:type="simple" id="oo_1316240.jpg"><uri content-type="original_file" xlink:type="simple">https://binary.pensoft.net/fig/1316240</uri></graphic></fig><fig id="F4" position="float" orientation="portrait"><object-id xmlns:xlink="http://www.w3.org/1999/xlink" content-type="doi" xlink:type="simple">10.3897/zookeys.1236.146533.figure4</object-id><object-id xmlns:xlink="http://www.w3.org/1999/xlink" content-type="arpha" xlink:type="simple">0E00101B-E2D1-52FA-B650-008F4DCDC385</object-id><label>Figure 4.</label><caption><p>Adult individuals of <italic><tp:taxon-name><tp:taxon-name-part taxon-name-part-type="genus" reg="Ranitomeya">Ranitomeya</tp:taxon-name-part><tp:taxon-name-part taxon-name-part-type="species" reg="aquamarina">aquamarina</tp:taxon-name-part></tp:taxon-name></italic> sp. nov. in natural posture <bold>A</bold> holotype, male <named-content xmlns:xlink="http://www.w3.org/1999/xlink" content-type="dwc:institutional_code" xlink:title="Instituto Nacional de Pesquisas da Amazônia" xlink:href="http://grbio.org/institution/instituto-nacional-de-pesquisas-da-amazonia" xlink:type="simple">INPA-H</named-content> 47568 <bold>B</bold> paratype, female <named-content xmlns:xlink="http://www.w3.org/1999/xlink" content-type="dwc:institutional_code" xlink:title="Instituto Nacional de Pesquisas da Amazônia" xlink:href="http://grbio.org/institution/instituto-nacional-de-pesquisas-da-amazonia" xlink:type="simple">INPA-H</named-content> 47569 <bold>C</bold> paratype, male <named-content xmlns:xlink="http://www.w3.org/1999/xlink" content-type="dwc:institutional_code" xlink:title="Museu Paraense Emílio Goeldi" xlink:href="http://grbio.org/institution/museu-paraense-emilio-goeldi-0" xlink:type="simple">MPEG</named-content> 45223 <bold>D</bold> paratype, male <named-content xmlns:xlink="http://www.w3.org/1999/xlink" content-type="dwc:institutional_code" xlink:title="Instituto Nacional de Pesquisas da Amazônia" xlink:href="http://grbio.org/institution/instituto-nacional-de-pesquisas-da-amazonia" xlink:type="simple">INPA-H</named-content> 47570 <bold>E</bold> Paratype, female <named-content xmlns:xlink="http://www.w3.org/1999/xlink" content-type="dwc:institutional_code" xlink:title="Museu Paraense Emílio Goeldi" xlink:href="http://grbio.org/institution/museu-paraense-emilio-goeldi-0" xlink:type="simple">MPEG</named-content> 45222. Photographs ATM.</p></caption><graphic xmlns:xlink="http://www.w3.org/1999/xlink" xlink:href="zookeys-1236-051_article-146533__-g004.jpg" position="float" orientation="portrait" xlink:type="simple" id="oo_1316241.jpg"><uri content-type="original_file" xlink:type="simple">https://binary.pensoft.net/fig/1316241</uri></graphic></fig><p>After four months in alcohol, general color pattern remained, but colors faded (Fig. <xref ref-type="fig" rid="F2">2A, B</xref>). Stripes and limb reticulations become pale cyan (color 157 by Köhler) and ventral surfaces cyan-white (color 156 by Köhler). Forelimb and hindlimb spots become raw umber (color 280 by <xref ref-type="bibr" rid="B29">Köhler 2012</xref>).</p></tp:treatment-sec><tp:treatment-sec sec-type="variation" id="SECID0ELNCI"><title>Variation.</title><p><abbrev xmlns:xlink="http://www.w3.org/1999/xlink" xlink:title="snout to vent length" id="ABBRID0ERNCI" xlink:type="simple">SVL</abbrev> ranges from 15.4 to 17.7 mm in males (<italic>n</italic> = 7) and from 17.3 to 18.5 mm in females (<italic>n</italic> = 5) (Table <xref ref-type="table" rid="T2">2</xref>). The dorsal stripe pattern is very consistent among individuals (Figs <xref ref-type="fig" rid="F3">3</xref>, <xref ref-type="fig" rid="F4">4</xref>). The middorsal stripe is complete and extends from between the eyes to slightly before the vent, except for one individual, where the stripe interrupted in the scapular region. Dorso-lateral stripes are complete and extend from eyes to the groin (Fig. <xref ref-type="fig" rid="F4">4</xref>), except for two individuals, where the stripes are interrupted in the arm region (unilaterally or bilaterally).</p><p>The head stripes have five patterns in the type series (Fig. <xref ref-type="fig" rid="F5">5</xref>). The basis is formed by three dots: one on the tip of the snout and another on the underside of each eye. These dots can be connected with the dorsal stripes. Three of the five patterns found do not have the dots connected with the middorsal stripe (Fig. <xref ref-type="fig" rid="F5">5A–C</xref>), while the other two do (Fig. <xref ref-type="fig" rid="F5">5D, E</xref>). The most common pattern presents the three unconnected dots (<italic>n</italic> = 53.8%; Fig. <xref ref-type="fig" rid="F5">5A</xref>), followed by the pattern of three dots connected with dorsolateral stripes forming a W-shape (Fig. <xref ref-type="fig" rid="F5">5B</xref>) and three dots connected in the margin of the snout with one of the lateral dots connected with the mid-dorsal stripe (Fig. <xref ref-type="fig" rid="F5">5D</xref>) (<italic>n</italic> = 15.4% each). The less frequent patterns are formed by three dots connected at the margin of the snout (Fig. <xref ref-type="fig" rid="F5">5C</xref>) or connected with the mid-dorsal stripe forming an O-shape (Fig. <xref ref-type="fig" rid="F5">5E</xref>) (<italic>n</italic> = 7.7% each).</p><fig id="F5" position="float" orientation="portrait"><object-id xmlns:xlink="http://www.w3.org/1999/xlink" content-type="doi" xlink:type="simple">10.3897/zookeys.1236.146533.figure5</object-id><object-id xmlns:xlink="http://www.w3.org/1999/xlink" content-type="arpha" xlink:type="simple">225A2C81-FEA7-5F5C-B86A-7C808D40D3C4</object-id><label>Figure 5.</label><caption><p>Schematic illustration of the head patterns in adult individuals of <italic><tp:taxon-name><tp:taxon-name-part taxon-name-part-type="genus" reg="Ranitomeya">Ranitomeya</tp:taxon-name-part><tp:taxon-name-part taxon-name-part-type="species" reg="aquamarina">aquamarina</tp:taxon-name-part></tp:taxon-name></italic> sp. nov.</p></caption><graphic xmlns:xlink="http://www.w3.org/1999/xlink" xlink:href="zookeys-1236-051_article-146533__-g005.jpg" position="float" orientation="portrait" xlink:type="simple" id="oo_1316242.jpg"><uri content-type="original_file" xlink:type="simple">https://binary.pensoft.net/fig/1316242</uri></graphic></fig><p>The coloration of the stripes varies from metallic light yellowish green (color 100 by <xref ref-type="bibr" rid="B29">Köhler 2012</xref>) to metallic pale turquoise green (color 146 by <xref ref-type="bibr" rid="B29">Köhler 2012</xref>; Fig. <xref ref-type="fig" rid="F3">3</xref>). All individuals show a medium sulfur yellow (color 94 by <xref ref-type="bibr" rid="B29">Köhler 2012</xref>) spot in the dorsal surface of the thigh, well-defined in most of them (<italic>n</italic> = 84,6%; Fig. <xref ref-type="fig" rid="F3">3</xref>). Limb coloration is very constant, but the spots can vary in their size and quantity, going from denser, small, rounded spots to less dense large merging spots.</p></tp:treatment-sec><tp:treatment-sec sec-type="Advertisement call" id="SECID0EBRCI"><title>Advertisement call.</title><p>The advertisement call of <italic><tp:taxon-name><tp:taxon-name-part taxon-name-part-type="genus" reg="Ranitomeya">Ranitomeya</tp:taxon-name-part><tp:taxon-name-part taxon-name-part-type="species" reg="aquamarina">aquamarina</tp:taxon-name-part></tp:taxon-name></italic> sp. nov. (<italic>n</italic> = 7 males) consist of a long-lasting trill of 21–45 notes (<italic>n</italic> = 44 calls)—most commonly of 32–38 notes (<italic>n</italic> = 24 calls)—a call duration of 984 ± 197 ms (647–1,424 ms)—and silence between calls of 5.8–115.3 s (most commonly between 7 and 18 s) (n = 24 silence between calls). Notes are distinct, separated by silence intervals, with note duration of 11.7 ± 0.14 ms (9.6–14.8 ms), a silence between notes of 19.4 ± 0.2 ms (15.6–22.7 ms), and a note rate of 32.8 ± 2.2 s (28–36). Calls are emitted with a minimum frequency (<abbrev xmlns:xlink="http://www.w3.org/1999/xlink" xlink:title="minimum" id="ABBRID0EBSCI" xlink:type="simple">LF</abbrev>) of 5,139 ± 283 Hz (4,699–5,860 Hz), a maximum frequency (<abbrev xmlns:xlink="http://www.w3.org/1999/xlink" xlink:title="maximum" id="ABBRID0EOSCI" xlink:type="simple">HF</abbrev>) of 6,054 ± 255 Hz (5,545–6,600 Hz) and a dominant frequency (<abbrev xmlns:xlink="http://www.w3.org/1999/xlink" xlink:title="dorsal fin height" id="ABBRID0E2SCI" xlink:type="simple">DF</abbrev>) of 5,633 ± 289 Hz (4,996–6,288 Hz) (Fig. <xref ref-type="fig" rid="F6">6</xref>). However, the first note is emitted at approximately 300 Hz – a lower frequency compared to the subsequent notes (<abbrev xmlns:xlink="http://www.w3.org/1999/xlink" xlink:title="minimum" id="ABBRID0EMTCI" xlink:type="simple">LF</abbrev> of 4,921 ± 187 Hz, <abbrev xmlns:xlink="http://www.w3.org/1999/xlink" xlink:title="maximum" id="ABBRID0EQTCI" xlink:type="simple">HF</abbrev> of 5,683 ± 211 Hz and a <abbrev xmlns:xlink="http://www.w3.org/1999/xlink" xlink:title="dorsal fin height" id="ABBRID0EUTCI" xlink:type="simple">DF</abbrev> of 5,340 ± 202 Hz). Temporal and spectral traits, summarized according to individual call arrangement, are presented in Table <xref ref-type="table" rid="T3">3</xref>.</p><fig id="F6" position="float" orientation="portrait"><object-id xmlns:xlink="http://www.w3.org/1999/xlink" content-type="doi" xlink:type="simple">10.3897/zookeys.1236.146533.figure6</object-id><object-id xmlns:xlink="http://www.w3.org/1999/xlink" content-type="arpha" xlink:type="simple">C071B51F-0842-52E9-9E2B-7AEF663A8C34</object-id><label>Figure 6.</label><caption><p>Advertisement call of the holotype (<named-content xmlns:xlink="http://www.w3.org/1999/xlink" content-type="dwc:institutional_code" xlink:title="Instituto Nacional de Pesquisas da Amazônia" xlink:href="http://grbio.org/institution/instituto-nacional-de-pesquisas-da-amazonia" xlink:type="simple">INPA-H</named-content> 47568, FNJV 124337) of <italic><tp:taxon-name><tp:taxon-name-part taxon-name-part-type="genus" reg="Ranitomeya">Ranitomeya</tp:taxon-name-part><tp:taxon-name-part taxon-name-part-type="species" reg="aquamarina">aquamarina</tp:taxon-name-part></tp:taxon-name></italic> sp. nov. recorded at the Comunidade Santo Antônio, municipality of Eurinepé, Amazonas state, Brazil. Air temperature 25.2 °C.</p></caption><graphic xmlns:xlink="http://www.w3.org/1999/xlink" xlink:href="zookeys-1236-051_article-146533__-g006.jpg" position="float" orientation="portrait" xlink:type="simple" id="oo_1316243.jpg"><uri content-type="original_file" xlink:type="simple">https://binary.pensoft.net/fig/1316243</uri></graphic></fig><table-wrap id="T3" position="float" orientation="portrait"><label>Table 3.</label><caption><p>Acoustic variables of the advertisement call of 44 analyzed calls of seven males of <italic><tp:taxon-name><tp:taxon-name-part taxon-name-part-type="genus" reg="Ranitomeya">Ranitomeya</tp:taxon-name-part><tp:taxon-name-part taxon-name-part-type="species" reg="aquamarina">aquamarina</tp:taxon-name-part></tp:taxon-name></italic> sp. nov. Abbreviation: SD – standard deviation.</p></caption><table id="TID0ECVDI" rules="all"><tbody><tr><th rowspan="1" colspan="1">Variables</th><th rowspan="1" colspan="1">Mean</th><th rowspan="1" colspan="1">SD</th><th rowspan="1" colspan="1">Minimum</th><th rowspan="1" colspan="1">Maximum</th></tr><tr><td rowspan="1" colspan="1"><abbrev xmlns:xlink="http://www.w3.org/1999/xlink" xlink:title="call duration" id="ABBRID0EGWCI" xlink:type="simple">CD</abbrev> – Call duration (ms)</td><td rowspan="1" colspan="1">984</td><td rowspan="1" colspan="1">197</td><td rowspan="1" colspan="1">647</td><td rowspan="1" colspan="1">1,424</td></tr><tr><td rowspan="1" colspan="1"><abbrev xmlns:xlink="http://www.w3.org/1999/xlink" xlink:title="silence between calls" id="ABBRID0E2WCI" xlink:type="simple">SBC</abbrev> – Silence between calls (s)</td><td rowspan="1" colspan="1">19.3</td><td rowspan="1" colspan="1">20.6</td><td rowspan="1" colspan="1">5.8</td><td rowspan="1" colspan="1">115.3</td></tr><tr><td rowspan="1" colspan="1"><abbrev xmlns:xlink="http://www.w3.org/1999/xlink" xlink:title="number of notes per call" id="ABBRID0EQXCI" xlink:type="simple">NN</abbrev> – Number of notes per call</td><td rowspan="1" colspan="1">32.4</td><td rowspan="1" colspan="1">6.7</td><td rowspan="1" colspan="1">21</td><td rowspan="1" colspan="1">45</td></tr><tr><td rowspan="1" colspan="1"><abbrev xmlns:xlink="http://www.w3.org/1999/xlink" xlink:title="note duration" id="ABBRID0EFYCI" xlink:type="simple">ND</abbrev> – Note duration (ms)</td><td rowspan="1" colspan="1">11.8</td><td rowspan="1" colspan="1">0.13</td><td rowspan="1" colspan="1">9.6</td><td rowspan="1" colspan="1">14.8</td></tr><tr><td rowspan="1" colspan="1"><abbrev xmlns:xlink="http://www.w3.org/1999/xlink" xlink:title="silence between notes" id="ABBRID0E1YCI" xlink:type="simple">SBN</abbrev> – Silence between notes (ms)</td><td rowspan="1" colspan="1">19.4</td><td rowspan="1" colspan="1">0.19</td><td rowspan="1" colspan="1">15.6</td><td rowspan="1" colspan="1">22.7</td></tr><tr><td rowspan="1" colspan="1">NR – Note rate (notes per second)</td><td rowspan="1" colspan="1">32.4</td><td rowspan="1" colspan="1">2.4</td><td rowspan="1" colspan="1">28</td><td rowspan="1" colspan="1">36</td></tr><tr><td rowspan="1" colspan="1"><abbrev xmlns:xlink="http://www.w3.org/1999/xlink" xlink:title="minimum" id="ABBRID0E6ZCI" xlink:type="simple">LF</abbrev> – Minimum frequency (Hz)</td><td rowspan="1" colspan="1">5,132</td><td rowspan="1" colspan="1">272</td><td rowspan="1" colspan="1">4,699</td><td rowspan="1" colspan="1">5,860</td></tr><tr><td rowspan="1" colspan="1"><abbrev xmlns:xlink="http://www.w3.org/1999/xlink" xlink:title="maximum" id="ABBRID0E41CI" xlink:type="simple">HF</abbrev> – Maximum frequency (Hz)</td><td rowspan="1" colspan="1">6,059</td><td rowspan="1" colspan="1">244</td><td rowspan="1" colspan="1">5,545</td><td rowspan="1" colspan="1">6,600</td></tr><tr><td rowspan="1" colspan="1"><abbrev xmlns:xlink="http://www.w3.org/1999/xlink" xlink:title="dorsal fin height" id="ABBRID0E22CI" xlink:type="simple">DF</abbrev> – Dominant frequency (Hz)</td><td rowspan="1" colspan="1">5,640</td><td rowspan="1" colspan="1">277</td><td rowspan="1" colspan="1">4,996</td><td rowspan="1" colspan="1">6,288</td></tr></tbody></table></table-wrap></tp:treatment-sec><tp:treatment-sec sec-type="Tadpole morphology" id="SECID0EU3CI"><title>
                Tadpole morphology.
              </title><p><tp:taxon-name><tp:taxon-name-part taxon-name-part-type="genus" reg="Tadpole">Tadpole</tp:taxon-name-part></tp:taxon-name> description is based on three specimens (vouchers <named-content xmlns:xlink="http://www.w3.org/1999/xlink" content-type="dwc:institutional_code" xlink:title="Instituto Nacional de Pesquisas da Amazônia" xlink:href="http://grbio.org/institution/instituto-nacional-de-pesquisas-da-amazonia" xlink:type="simple">INPA-H</named-content> 47567) at <xref ref-type="bibr" rid="B19">Gosner (1960)</xref> stages 26, 29, and 39 (for measurements see Table <xref ref-type="table" rid="T4">4</xref>). Since few tadpoles of <italic><tp:taxon-name><tp:taxon-name-part taxon-name-part-type="genus" reg="Ranitomeya">Ranitomeya</tp:taxon-name-part></tp:taxon-name></italic> were described and each at a different stage, it is important to present the measurements for the three stages that were found (see Table <xref ref-type="table" rid="T4">4</xref>).</p><table-wrap id="T4" position="float" orientation="portrait"><label>Table 4.</label><caption><p>Morphometric measurements (mm) of three tadpoles of <italic><tp:taxon-name><tp:taxon-name-part taxon-name-part-type="genus" reg="Ranitomeya">Ranitomeya</tp:taxon-name-part><tp:taxon-name-part taxon-name-part-type="species" reg="aquamarina">aquamarina</tp:taxon-name-part></tp:taxon-name></italic> sp. nov. from Eirunepé municipality, Amazonas state, Brazil.</p></caption><table id="TID0EN4DI" rules="all"><tbody><tr><th rowspan="2" colspan="1">Measurements</th><th rowspan="1" colspan="3"><tp:taxon-name><tp:taxon-name-part taxon-name-part-type="genus" reg="Tadpole">Tadpole</tp:taxon-name-part></tp:taxon-name> stages</th></tr><tr><th rowspan="1" colspan="1">26</th><th rowspan="1" colspan="1">29</th><th rowspan="1" colspan="1">39</th></tr><tr><td rowspan="1" colspan="1"><abbrev xmlns:xlink="http://www.w3.org/1999/xlink" xlink:title="tibia length" id="ABBRID0EY6CI" xlink:type="simple">TL</abbrev> – Total length</td><td rowspan="1" colspan="1">13.7</td><td rowspan="1" colspan="1">19.9</td><td rowspan="1" colspan="1">25.0</td></tr><tr><td rowspan="1" colspan="1"><abbrev xmlns:xlink="http://www.w3.org/1999/xlink" xlink:title="body length" id="ABBRID0EKADI" xlink:type="simple">BL</abbrev> – Body length</td><td rowspan="1" colspan="1">5.1</td><td rowspan="1" colspan="1">7.3</td><td rowspan="1" colspan="1">9.1</td></tr><tr><td rowspan="1" colspan="1"><abbrev xmlns:xlink="http://www.w3.org/1999/xlink" xlink:title="tail length" id="ABBRID0E3ADI" xlink:type="simple">TAL</abbrev> – Tail length</td><td rowspan="1" colspan="1">8.6</td><td rowspan="1" colspan="1">12.7</td><td rowspan="1" colspan="1">16.0</td></tr><tr><td rowspan="1" colspan="1"><abbrev xmlns:xlink="http://www.w3.org/1999/xlink" xlink:title="maximum body height" id="ABBRID0EOBDI" xlink:type="simple">BH</abbrev> – Body height</td><td rowspan="1" colspan="1">2.4</td><td rowspan="1" colspan="1">4.0</td><td rowspan="1" colspan="1">4.5</td></tr><tr><td rowspan="1" colspan="1"><abbrev xmlns:xlink="http://www.w3.org/1999/xlink" xlink:title="body width" id="ABBRID0EACDI" xlink:type="simple">BW</abbrev> – Body width</td><td rowspan="1" colspan="1">3.3</td><td rowspan="1" colspan="1">5.0</td><td rowspan="1" colspan="1">6.0</td></tr><tr><td rowspan="1" colspan="1"><abbrev xmlns:xlink="http://www.w3.org/1999/xlink" xlink:title="body height at the nostril" id="ABBRID0ESCDI" xlink:type="simple">BHN</abbrev> – Body height at the nostril</td><td rowspan="1" colspan="1">1.3</td><td rowspan="1" colspan="1">1.7</td><td rowspan="1" colspan="1">2.0</td></tr><tr><td rowspan="1" colspan="1"><abbrev xmlns:xlink="http://www.w3.org/1999/xlink" xlink:title="body height at the eyes" id="ABBRID0EEDDI" xlink:type="simple">BHE</abbrev> – Body height at the eyes</td><td rowspan="1" colspan="1">1.8</td><td rowspan="1" colspan="1">2.6</td><td rowspan="1" colspan="1">3.4</td></tr><tr><td rowspan="1" colspan="1"><abbrev xmlns:xlink="http://www.w3.org/1999/xlink" xlink:title="body width at the nostril" id="ABBRID0EWDDI" xlink:type="simple">BWN</abbrev> – Body width at the nostril</td><td rowspan="1" colspan="1">2.2</td><td rowspan="1" colspan="1">2.6</td><td rowspan="1" colspan="1">3.0</td></tr><tr><td rowspan="1" colspan="1"><abbrev xmlns:xlink="http://www.w3.org/1999/xlink" xlink:title="body width at the eyes" id="ABBRID0EIEDI" xlink:type="simple">BWE</abbrev> – Body width at the eyes</td><td rowspan="1" colspan="1">3.0</td><td rowspan="1" colspan="1">4.1</td><td rowspan="1" colspan="1">4.6</td></tr><tr><td rowspan="1" colspan="1"><abbrev xmlns:xlink="http://www.w3.org/1999/xlink" xlink:title="tail muscle width at base" id="ABBRID0E1EDI" xlink:type="simple">TMW</abbrev> – Tail muscle width at base</td><td rowspan="1" colspan="1">1.1</td><td rowspan="1" colspan="1">1.9</td><td rowspan="1" colspan="1">2.1</td></tr><tr><td rowspan="1" colspan="1"><abbrev xmlns:xlink="http://www.w3.org/1999/xlink" xlink:title="maximum tail height" id="ABBRID0EMFDI" xlink:type="simple">MTH</abbrev> – Maximum tail height</td><td rowspan="1" colspan="1">2.3</td><td rowspan="1" colspan="1">3.6</td><td rowspan="1" colspan="1">4.5</td></tr><tr><td rowspan="1" colspan="1"><abbrev xmlns:xlink="http://www.w3.org/1999/xlink" xlink:title="dorsal fin height" id="ABBRID0E5FDI" xlink:type="simple">DF</abbrev> – Dorsal fin height</td><td rowspan="1" colspan="1">0.6</td><td rowspan="1" colspan="1">0.9</td><td rowspan="1" colspan="1">1.3</td></tr><tr><td rowspan="1" colspan="1"><abbrev xmlns:xlink="http://www.w3.org/1999/xlink" xlink:title="ventral fin height" id="ABBRID0EQGDI" xlink:type="simple">VF</abbrev> – Ventral fin height</td><td rowspan="1" colspan="1">0.6</td><td rowspan="1" colspan="1">0.9</td><td rowspan="1" colspan="1">1.2</td></tr><tr><td rowspan="1" colspan="1"><abbrev xmlns:xlink="http://www.w3.org/1999/xlink" xlink:title="tail muscle height" id="ABBRID0ECHDI" xlink:type="simple">TMH</abbrev> – Tail muscle height</td><td rowspan="1" colspan="1">1.2</td><td rowspan="1" colspan="1">1.6</td><td rowspan="1" colspan="1">2.3</td></tr><tr><td rowspan="1" colspan="1"><abbrev xmlns:xlink="http://www.w3.org/1999/xlink" xlink:title="interorbital distance" id="ABBRID0EUHDI" xlink:type="simple">IOD</abbrev> – Interorbital distance</td><td rowspan="1" colspan="1">1.3</td><td rowspan="1" colspan="1">1.6</td><td rowspan="1" colspan="1">2.8</td></tr><tr><td rowspan="1" colspan="1"><abbrev xmlns:xlink="http://www.w3.org/1999/xlink" xlink:title="internarial distance" id="ABBRID0EGIDI" xlink:type="simple">IND</abbrev> – Internarial distance</td><td rowspan="1" colspan="1">0.8</td><td rowspan="1" colspan="1">1.2</td><td rowspan="1" colspan="1">1.5</td></tr><tr><td rowspan="1" colspan="1"><abbrev xmlns:xlink="http://www.w3.org/1999/xlink" xlink:title="rostro-eye distance" id="ABBRID0EYIDI" xlink:type="simple">RED</abbrev> – Rostro-eye distance</td><td rowspan="1" colspan="1">1.9</td><td rowspan="1" colspan="1">2.2</td><td rowspan="1" colspan="1">2.5</td></tr><tr><td rowspan="1" colspan="1"><abbrev xmlns:xlink="http://www.w3.org/1999/xlink" xlink:title="rostro-nostril distance" id="ABBRID0EKJDI" xlink:type="simple">RND</abbrev> – Rostro-nostril distance</td><td rowspan="1" colspan="1">0.9</td><td rowspan="1" colspan="1">1.0</td><td rowspan="1" colspan="1">1.0</td></tr><tr><td rowspan="1" colspan="1"><abbrev xmlns:xlink="http://www.w3.org/1999/xlink" xlink:title="rostro-spiracle distance" id="ABBRID0E3JDI" xlink:type="simple">RSD</abbrev> – Rostro-spiracle distance</td><td rowspan="1" colspan="1">3.5</td><td rowspan="1" colspan="1">4.4</td><td rowspan="1" colspan="1">5.7</td></tr><tr><td rowspan="1" colspan="1"><abbrev xmlns:xlink="http://www.w3.org/1999/xlink" xlink:title="eye diameter" id="ABBRID0EOKDI" xlink:type="simple">ED</abbrev> – Eye diameter</td><td rowspan="1" colspan="1">0.4</td><td rowspan="1" colspan="1">0.7</td><td rowspan="1" colspan="1">0.9</td></tr><tr><td rowspan="1" colspan="1"><abbrev xmlns:xlink="http://www.w3.org/1999/xlink" xlink:title="eye-nostril distance" id="ABBRID0EALDI" xlink:type="simple">END</abbrev> – Eye-nostril distance</td><td rowspan="1" colspan="1">0.7</td><td rowspan="1" colspan="1">0.8</td><td rowspan="1" colspan="1">0.9</td></tr><tr><td rowspan="1" colspan="1"><abbrev xmlns:xlink="http://www.w3.org/1999/xlink" xlink:title="snout length" id="ABBRID0ESLDI" xlink:type="simple">SL</abbrev> – Spiracle length</td><td rowspan="1" colspan="1">0.5</td><td rowspan="1" colspan="1">0.7</td><td rowspan="1" colspan="1">0.9</td></tr><tr><td rowspan="1" colspan="1"><abbrev xmlns:xlink="http://www.w3.org/1999/xlink" xlink:title="spiracle width" id="ABBRID0EEMDI" xlink:type="simple">SW</abbrev> – Spiracle width</td><td rowspan="1" colspan="1">0.3</td><td rowspan="1" colspan="1">0.6</td><td rowspan="1" colspan="1">0.6</td></tr><tr><td rowspan="1" colspan="1"><abbrev xmlns:xlink="http://www.w3.org/1999/xlink" xlink:type="simple">SH</abbrev> – Spiracle height</td><td rowspan="1" colspan="1">0.7</td><td rowspan="1" colspan="1">0.7</td><td rowspan="1" colspan="1">0.9</td></tr><tr><td rowspan="1" colspan="1"><abbrev xmlns:xlink="http://www.w3.org/1999/xlink" xlink:title="vent tube length" id="ABBRID0EDNDI" xlink:type="simple">VL</abbrev> – Vent tube length</td><td rowspan="1" colspan="1">0.5</td><td rowspan="1" colspan="1">1.1</td><td rowspan="1" colspan="1">-</td></tr><tr><td rowspan="1" colspan="1"><abbrev xmlns:xlink="http://www.w3.org/1999/xlink" xlink:title="oral disc width" id="ABBRID0EVNDI" xlink:type="simple">ODW</abbrev> – Oral disc width</td><td rowspan="1" colspan="1">1.4</td><td rowspan="1" colspan="1">1.8</td><td rowspan="1" colspan="1">2.1</td></tr><tr><td rowspan="1" colspan="1"><abbrev xmlns:xlink="http://www.w3.org/1999/xlink" xlink:title="arm length" id="ABBRID0EHODI" xlink:type="simple">AL</abbrev> – Anterior (upper) labium</td><td rowspan="1" colspan="1">0.1</td><td rowspan="1" colspan="1">0.3</td><td rowspan="1" colspan="1">0.3</td></tr><tr><td rowspan="1" colspan="1"><abbrev xmlns:xlink="http://www.w3.org/1999/xlink" xlink:title="posterior (lower) labium" id="ABBRID0EZODI" xlink:type="simple">PL</abbrev> – Posterior (lower) labium</td><td rowspan="1" colspan="1">0.1</td><td rowspan="1" colspan="1">0.2</td><td rowspan="1" colspan="1">0.3</td></tr><tr><td rowspan="1" colspan="1"><abbrev xmlns:xlink="http://www.w3.org/1999/xlink" xlink:title="first anterior tooth row" id="ABBRID0ELPDI" xlink:type="simple">A-1</abbrev> – First anterior tooth row</td><td rowspan="1" colspan="1">1.1</td><td rowspan="1" colspan="1">1.3</td><td rowspan="1" colspan="1">1.4</td></tr><tr><td rowspan="1" colspan="1"><abbrev xmlns:xlink="http://www.w3.org/1999/xlink" xlink:title="second anterior tooth row" id="ABBRID0E4PDI" xlink:type="simple">A-2</abbrev> – Second anterior tooth row</td><td rowspan="1" colspan="1">1.2</td><td rowspan="1" colspan="1">1.4</td><td rowspan="1" colspan="1">1.5</td></tr><tr><td rowspan="1" colspan="1"><abbrev xmlns:xlink="http://www.w3.org/1999/xlink" xlink:title="medial gap in second anterior tooth row" id="ABBRID0EPQDI" xlink:type="simple">A-2 GAP</abbrev> – Medial gap in second anterior tooth row</td><td rowspan="1" colspan="1">0.5</td><td rowspan="1" colspan="1">0.5</td><td rowspan="1" colspan="1">0.6</td></tr><tr><td rowspan="1" colspan="1"><abbrev xmlns:xlink="http://www.w3.org/1999/xlink" xlink:title="first posterior tooth row" id="ABBRID0EBRDI" xlink:type="simple">P-1</abbrev> – First posterior tooth row</td><td rowspan="1" colspan="1">0.9</td><td rowspan="1" colspan="1">1.2</td><td rowspan="1" colspan="1">1.4</td></tr><tr><td rowspan="1" colspan="1"><abbrev xmlns:xlink="http://www.w3.org/1999/xlink" xlink:title="second posterior tooth row" id="ABBRID0ETRDI" xlink:type="simple">P-2</abbrev> – Second posterior tooth row</td><td rowspan="1" colspan="1">0.9</td><td rowspan="1" colspan="1">1.1</td><td rowspan="1" colspan="1">1.2</td></tr><tr><td rowspan="1" colspan="1"><abbrev xmlns:xlink="http://www.w3.org/1999/xlink" xlink:title="third posterior tooth row" id="ABBRID0EFSDI" xlink:type="simple">P-3</abbrev> – Third posterior tooth row</td><td rowspan="1" colspan="1">0.8</td><td rowspan="1" colspan="1">1.0</td><td rowspan="1" colspan="1">1.1</td></tr><tr><td rowspan="1" colspan="1"><abbrev xmlns:xlink="http://www.w3.org/1999/xlink" xlink:title="medial gap in the first posterior tooth row" id="ABBRID0EXSDI" xlink:type="simple">P-1 GAP</abbrev> – Medial gap in the first posterior tooth row</td><td rowspan="1" colspan="1">0.1</td><td rowspan="1" colspan="1">0.3</td><td rowspan="1" colspan="1">0.1</td></tr><tr><td rowspan="1" colspan="1"><abbrev xmlns:xlink="http://www.w3.org/1999/xlink" xlink:title="lateral process of upper jaw sheath" id="ABBRID0EJTDI" xlink:type="simple">LP</abbrev> – Lateral process of upper jaw sheath</td><td rowspan="1" colspan="1">0.1</td><td rowspan="1" colspan="1">0.1</td><td rowspan="1" colspan="1">0.1</td></tr><tr><td rowspan="1" colspan="1"><abbrev xmlns:xlink="http://www.w3.org/1999/xlink" xlink:title="lower jaw sheath" id="ABBRID0E2TDI" xlink:type="simple">LJ</abbrev> – Lower jaw sheath</td><td rowspan="1" colspan="1">0.5</td><td rowspan="1" colspan="1">0.8</td><td rowspan="1" colspan="1">0.8</td></tr><tr><td rowspan="1" colspan="1"><abbrev xmlns:xlink="http://www.w3.org/1999/xlink" xlink:title="upper jaw sheath" id="ABBRID0ENUDI" xlink:type="simple">UJ</abbrev> – Upper jaw sheath</td><td rowspan="1" colspan="1">0.7</td><td rowspan="1" colspan="1">0.9</td><td rowspan="1" colspan="1">0.9</td></tr></tbody></table></table-wrap><p>Body shape in stage 26 ovoid in dorsal and lateral view (Fig. <xref ref-type="fig" rid="F7">7A</xref>). In stages 29 and 39, depressed, broadly rounded to truncate each end of body (Fig. <xref ref-type="fig" rid="F7">7B</xref>). Body length corresponds to 36.9%, 36.4%, and 36.3% of the total length, respectively. Tail length 63%, 64%, and 63% of the total length, respectively. Snout rounded in dorsal and lateral view in all stages (Fig. <xref ref-type="fig" rid="F7">7</xref>). Eyes positioned dorsally, directed dorsolaterally (Fig. <xref ref-type="fig" rid="F7">7</xref>), eye diameters stage 26 = 0.44 mm, stage 29 = 0.65 mm, and stage 39 = 0.88 mm (Table <xref ref-type="table" rid="T4">4</xref>) correspond to 8.7%, 9.0%, and 9.6% of body length, respectively. Nostrils small and elliptical, with slightly elevated marginal rim, located dorsally in the middle between the tip of snout and eyes, in all stages, directed antero-laterally, spiracle sinistral, opening dorsoposteriorly, located well below at the middle line of the body axis, length 10.2%, 9.1% and 8.9% of body length, respectively. In all stages, the spiracle is visible dorsally, ventrally, and laterally (Fig. <xref ref-type="fig" rid="F7">7</xref>). Digestive tract dark, folded, occupies half of the belly, without visible organs. Dextral vent tube measures 0.5 mm at stage 26, 1.1 mm at stage 29, and partially absorbed at stage 39. Caudal musculature robust, tapering gradually, width at body-tail junction of 1.1 mm at stage 26, 1.9 mm at stage 29 and 2.1 mm at stage 39), tail muscle height of 1.2 mm, 1.6 mm, and 2.3 mm, respectively, not reaching the tail tip. Dorsal fin slightly higher than ventral fin, 54.7% to 57.4% of the height of the tail muscles, originating at posterior end of the body. Ventral fin 24.3% to 26.4% of tail width (Table <xref ref-type="table" rid="T4">4</xref>). Tail tip ovoid.</p><fig id="F7" position="float" orientation="portrait"><object-id xmlns:xlink="http://www.w3.org/1999/xlink" content-type="doi" xlink:type="simple">10.3897/zookeys.1236.146533.figure7</object-id><object-id xmlns:xlink="http://www.w3.org/1999/xlink" content-type="arpha" xlink:type="simple">4D8F7EA2-6E7B-5258-ADF9-B53ED9357860</object-id><label>Figure 7.</label><caption><p>Preserved tadpoles of <italic><tp:taxon-name><tp:taxon-name-part taxon-name-part-type="genus" reg="Ranitomeya">Ranitomeya</tp:taxon-name-part><tp:taxon-name-part taxon-name-part-type="species" reg="aquamarina">aquamarina</tp:taxon-name-part></tp:taxon-name></italic> sp. nov. (<named-content xmlns:xlink="http://www.w3.org/1999/xlink" content-type="dwc:institutional_code" xlink:title="Instituto Nacional de Pesquisas da Amazônia" xlink:href="http://grbio.org/institution/instituto-nacional-de-pesquisas-da-amazonia" xlink:type="simple">INPA-H</named-content> 47567). Lateral, dorsal and ventral views of the body, and ventral view of the oral disc, respectively. <bold>A</bold> Gosner stage 26 <bold>B</bold> gosner stage 39. Photographs ATM.</p></caption><graphic xmlns:xlink="http://www.w3.org/1999/xlink" xlink:href="zookeys-1236-051_article-146533__-g007.jpg" position="float" orientation="portrait" xlink:type="simple" id="oo_1316244.jpg"><uri content-type="original_file" xlink:type="simple">https://binary.pensoft.net/fig/1316244</uri></graphic></fig><p>Oral apparatus located antero-ventrally, not emarginated laterally. Transverse width of oral disc 42% of body width at stage 26, 36% at stage 29, and 35% at stage 39, respectively. Lower and lateral labium free from body wall. Anterior labium with groups of five or six short elliptical papillae, distributed in a single row on each side of the lateral margins and split by a medial gap. Posterior labium with a single row of marginal short elliptical papillae in all stages. Jaw sheaths oval, upper jaw sheath slightly wider than lower jaw sheath, edges of both jaw sheaths serrated along their entire length. Labial tooth row formula 2(2)/3(1) in all stages; tooth row <abbrev xmlns:xlink="http://www.w3.org/1999/xlink" xlink:title="first anterior tooth row" id="ABBRID0E2WDI" xlink:type="simple">A-1</abbrev> complete; tooth row <abbrev xmlns:xlink="http://www.w3.org/1999/xlink" xlink:title="second anterior tooth row" id="ABBRID0E6WDI" xlink:type="simple">A-2</abbrev> interrupted medially, consisting of two pieces of tooth of the same length, the medial gap broadly larger than tooth lines. Posterior tooth rows <abbrev xmlns:xlink="http://www.w3.org/1999/xlink" xlink:title="first posterior tooth row" id="ABBRID0EDXDI" xlink:type="simple">P-1</abbrev> slightly longer than <abbrev xmlns:xlink="http://www.w3.org/1999/xlink" xlink:title="second posterior tooth row" id="ABBRID0EHXDI" xlink:type="simple">P-2</abbrev>, and <abbrev xmlns:xlink="http://www.w3.org/1999/xlink" xlink:title="second posterior tooth row" id="ABBRID0ELXDI" xlink:type="simple">P-2</abbrev> longer than <abbrev xmlns:xlink="http://www.w3.org/1999/xlink" xlink:title="third posterior tooth row" id="ABBRID0EPXDI" xlink:type="simple">P-3</abbrev> in all stages. <abbrev xmlns:xlink="http://www.w3.org/1999/xlink" xlink:title="first posterior tooth row" id="ABBRID0ETXDI" xlink:type="simple">P-1</abbrev> with medial gap, 0.1 mm, 0.3 mm, and 0.1 mm, respectively (in each stage).</p><p>After four months preserved in 10% formalin, the tadpoles have a cream background color with brown reticulations on lateral, dorsal, anterior half of the belly, spiracles, tail muscle, and fins. Ventral fin less reticulated than dorsal fin (Fig. <xref ref-type="fig" rid="F7">7</xref>). The posterior half of the digestive tract is dark brown, iris black (Fig. <xref ref-type="fig" rid="F7">7</xref>).</p><p>In life, translucent head, eyes black, anterior portion of body gray in the middle and translucent on sides, posterior body portion gray. Tail musculature uniform gray, dorsal and ventral fins transparent Abdomen mostly transparent, digestive tract gray, heart visible (Fig. <xref ref-type="fig" rid="F8">8</xref>).</p><fig id="F8" position="float" orientation="portrait"><object-id xmlns:xlink="http://www.w3.org/1999/xlink" content-type="doi" xlink:type="simple">10.3897/zookeys.1236.146533.figure8</object-id><object-id xmlns:xlink="http://www.w3.org/1999/xlink" content-type="arpha" xlink:type="simple">65FA5225-FD2F-5B07-A74C-E9C6E3DBF81A</object-id><label>Figure 8.</label><caption><p>Tadpoles of <italic><tp:taxon-name><tp:taxon-name-part taxon-name-part-type="genus" reg="Ranitomeya">Ranitomeya</tp:taxon-name-part><tp:taxon-name-part taxon-name-part-type="species" reg="aquamarina">aquamarina</tp:taxon-name-part></tp:taxon-name></italic> sp. nov. in life. <bold>A</bold> Dorso-lateral view at Gosner stages 26, 29 and 39 respectively <bold>B</bold> ventral view at Gosner stage 29. Photographs APL.</p></caption><graphic xmlns:xlink="http://www.w3.org/1999/xlink" xlink:href="zookeys-1236-051_article-146533__-g008.jpg" position="float" orientation="portrait" xlink:type="simple" id="oo_1316245.jpg"><uri content-type="original_file" xlink:type="simple">https://binary.pensoft.net/fig/1316245</uri></graphic></fig></tp:treatment-sec><tp:treatment-sec sec-type="etymology" id="SECID0EDZDI"><title>Etymology.</title><p>The specific epithet ‘<italic><tp:taxon-name><tp:taxon-name-part taxon-name-part-type="genus" reg="Ranitomeya"/><tp:taxon-name-part taxon-name-part-type="species" reg="aquamarina">aquamarina</tp:taxon-name-part></tp:taxon-name></italic>’ is a Latin adjective that means “pale blue-green”, referring to the coloration of the dorsal-lateral stripes of the new species. Another aspect that led us to use this epithet was the metallic blue and greenish tones of the stripes, which resemble seawater. Additionally, aquamarine is a gemstone, which philosophically conveys the value of this discovery.</p></tp:treatment-sec><tp:treatment-sec sec-type="distribution" id="SECID0ETZDI"><title>Distribution, habitat, natural history, and conservation.</title><p><italic><tp:taxon-name><tp:taxon-name-part taxon-name-part-type="genus" reg="Ranitomeya">Ranitomeya</tp:taxon-name-part><tp:taxon-name-part taxon-name-part-type="species" reg="aquamarina">aquamarina</tp:taxon-name-part></tp:taxon-name></italic> sp. nov. is only known from its type locality, in preserved forests on the Eiru River, a tributary of the Juruá River, near the Comunidade de Santo Antônio, municipality of Eirunepé, state of Amazonas, Brazil (Fig. <xref ref-type="fig" rid="F9">9</xref>). We sampled four RAPELD modules in the region, and the new species has only been recorded at one site. We did not find the new species living in sympatry with any other species of the genus. However, other <tp:taxon-name><tp:taxon-name-part taxon-name-part-type="superfamily">Dendrobatoidea</tp:taxon-name-part></tp:taxon-name> occur at the site: <italic><tp:taxon-name><tp:taxon-name-part taxon-name-part-type="genus" reg="Allobates">Allobates</tp:taxon-name-part><tp:taxon-name-part taxon-name-part-type="species" reg="femoralis">femoralis</tp:taxon-name-part></tp:taxon-name></italic>, <italic><tp:taxon-name><tp:taxon-name-part taxon-name-part-type="genus" reg="Allobates">Allobates</tp:taxon-name-part></tp:taxon-name></italic> sp. undescribed (A.P. Lima, unpublished data), <italic><tp:taxon-name><tp:taxon-name-part taxon-name-part-type="genus" reg="Ameerega">Ameerega</tp:taxon-name-part><tp:taxon-name-part taxon-name-part-type="species" reg="hahneli">hahneli</tp:taxon-name-part></tp:taxon-name></italic> and <italic><tp:taxon-name><tp:taxon-name-part taxon-name-part-type="genus" reg="Ameerega">A.</tp:taxon-name-part><tp:taxon-name-part taxon-name-part-type="species" reg="trivittata">trivittata</tp:taxon-name-part></tp:taxon-name></italic>.</p><fig id="F9" position="float" orientation="portrait"><object-id xmlns:xlink="http://www.w3.org/1999/xlink" content-type="doi" xlink:type="simple">10.3897/zookeys.1236.146533.figure9</object-id><object-id xmlns:xlink="http://www.w3.org/1999/xlink" content-type="arpha" xlink:type="simple">AE50B23F-31DB-5913-833E-7751185E0B06</object-id><label>Figure 9.</label><caption><p>Geographic distribution of the <italic><tp:taxon-name><tp:taxon-name-part taxon-name-part-type="genus" reg="Ranitomeya">Ranitomeya</tp:taxon-name-part><tp:taxon-name-part taxon-name-part-type="species" reg="aquamarina">aquamarina</tp:taxon-name-part></tp:taxon-name></italic> sp. nov. and species of the <italic><tp:taxon-name><tp:taxon-name-part taxon-name-part-type="genus" reg="Ranitomeya">R.</tp:taxon-name-part><tp:taxon-name-part taxon-name-part-type="species" reg="vanzolinii">vanzolinii</tp:taxon-name-part></tp:taxon-name></italic> clade. Stars indicate type localities of each species. Abbreviations: BRA – Brazil; PER – Peru; COL – Colombia; BOL – Bolivia.</p></caption><graphic xmlns:xlink="http://www.w3.org/1999/xlink" xlink:href="zookeys-1236-051_article-146533__-g009.jpg" position="float" orientation="portrait" xlink:type="simple" id="oo_1316246.jpg"><uri content-type="original_file" xlink:type="simple">https://binary.pensoft.net/fig/1316246</uri></graphic></fig><p><italic><tp:taxon-name><tp:taxon-name-part taxon-name-part-type="genus" reg="Ranitomeya">Ranitomeya</tp:taxon-name-part><tp:taxon-name-part taxon-name-part-type="species" reg="aquamarina">aquamarina</tp:taxon-name-part></tp:taxon-name></italic> sp. nov. is diurnal, showing greater activity in the early morning and late afternoon. On rainy days, activity lasts throughout the day. Most individuals were observed in clusters of ‘<italic><tp:taxon-name><tp:taxon-name-part taxon-name-part-type="genus" reg="Ranitomeya"/><tp:taxon-name-part taxon-name-part-type="species" reg="banananeira">banananeira</tp:taxon-name-part><tp:taxon-name-part taxon-name-part-type="subspecies" reg="brava">brava</tp:taxon-name-part></tp:taxon-name></italic>’ (<italic><tp:taxon-name><tp:taxon-name-part taxon-name-part-type="genus" reg="Phenakospermum">Phenakospermum</tp:taxon-name-part><tp:taxon-name-part taxon-name-part-type="species" reg="guyannense">guyannense</tp:taxon-name-part></tp:taxon-name></italic>, Strelitziacaea; Fig. <xref ref-type="fig" rid="F10">10A</xref>), but the species was also found in a phytotelma in the forest understory, ~ 3 m above the ground (Fig. <xref ref-type="fig" rid="F10">10B</xref>). Individuals climb vertically through vegetation (Fig. <xref ref-type="fig" rid="F10">10C</xref>) and are very agile.</p><fig id="F10" position="float" orientation="portrait"><object-id xmlns:xlink="http://www.w3.org/1999/xlink" content-type="doi" xlink:type="simple">10.3897/zookeys.1236.146533.figure10</object-id><object-id xmlns:xlink="http://www.w3.org/1999/xlink" content-type="arpha" xlink:type="simple">9166A98C-C658-5C6B-B360-568A5A2848D8</object-id><label>Figure 10.</label><caption><p><italic><tp:taxon-name><tp:taxon-name-part taxon-name-part-type="genus" reg="Ranitomeya">Ranitomeya</tp:taxon-name-part><tp:taxon-name-part taxon-name-part-type="species" reg="aquamarina">aquamarina</tp:taxon-name-part></tp:taxon-name></italic> sp. nov. natural history and breeding aspects <bold>A</bold> example of the habitat used by the species <bold>B</bold> phytotelma used by a couple of the species for reproduction <bold>C</bold> adult male climbing (unvouchered) <bold>D</bold> eggs <bold>E</bold> juvenile <bold>F</bold> calling male (<named-content xmlns:xlink="http://www.w3.org/1999/xlink" content-type="dwc:institutional_code" xlink:title="Instituto Nacional de Pesquisas da Amazônia" xlink:href="http://grbio.org/institution/instituto-nacional-de-pesquisas-da-amazonia" xlink:type="simple">INPA-H</named-content> 47563) <bold>G</bold> couple in cortege (male <named-content xmlns:xlink="http://www.w3.org/1999/xlink" content-type="dwc:institutional_code" xlink:title="Museu Paraense Emílio Goeldi" xlink:href="http://grbio.org/institution/museu-paraense-emilio-goeldi-0" xlink:type="simple">MPEG</named-content> 45223 and female <named-content xmlns:xlink="http://www.w3.org/1999/xlink" content-type="dwc:institutional_code" xlink:title="Museu Paraense Emílio Goeldi" xlink:href="http://grbio.org/institution/museu-paraense-emilio-goeldi-0" xlink:type="simple">MPEG</named-content> 45222) <bold>H</bold> couple who was in the cited phytotelma (male <named-content xmlns:xlink="http://www.w3.org/1999/xlink" content-type="dwc:institutional_code" xlink:title="Instituto Nacional de Pesquisas da Amazônia" xlink:href="http://grbio.org/institution/instituto-nacional-de-pesquisas-da-amazonia" xlink:type="simple">INPA-H</named-content> 47568 and female <named-content xmlns:xlink="http://www.w3.org/1999/xlink" content-type="dwc:institutional_code" xlink:title="Instituto Nacional de Pesquisas da Amazônia" xlink:href="http://grbio.org/institution/instituto-nacional-de-pesquisas-da-amazonia" xlink:type="simple">INPA-H</named-content> 47569). Photographs ATM (<bold>A–E, H</bold>) and APL (<bold>F, G</bold>).</p></caption><graphic xmlns:xlink="http://www.w3.org/1999/xlink" xlink:href="zookeys-1236-051_article-146533__-g010.jpg" position="float" orientation="portrait" xlink:type="simple" id="oo_1316247.jpg"><uri content-type="original_file" xlink:type="simple">https://binary.pensoft.net/fig/1316247</uri></graphic></fig><p>Eggs are deposited in water accumulated in cavities in the vegetation. We found eggs (Fig. <xref ref-type="fig" rid="F10">10D</xref>) and tadpoles in the ‘<italic><tp:taxon-name><tp:taxon-name-part taxon-name-part-type="genus" reg="Ranitomeya"/><tp:taxon-name-part taxon-name-part-type="species" reg="banananeira">banananeira</tp:taxon-name-part><tp:taxon-name-part taxon-name-part-type="subspecies" reg="brava">brava</tp:taxon-name-part></tp:taxon-name></italic>’ axils and in small holes in trees (Fig. <xref ref-type="fig" rid="F10">10B</xref>). The eggs are small and brown, wrapped in a thick transparent gelatinous layer. Furthermore, we found tadpoles at different stages of development and metamorphizing in the same area, which suggests that reproduction is prolonged, probably occurring during the entire rain season. Juveniles (<italic>n</italic> = 5; not collected) and adults (<italic>n</italic> = 8) were seen foraging among the dry leaves of the same plants. In juveniles, dorsolateral stripes are uniformly yellow and are not fully formed (Fig. <xref ref-type="fig" rid="F10">10E</xref>).</p><p>Males perform calling perched on vegetation (Fig. <xref ref-type="fig" rid="F10">10F</xref>). They start calling at dawn (~ 6 am) and remain active until ~ 9 am, with a peak between 7 am and 8 am. After that, their activity remains sporadic until ~ 11 am. They call again in the late afternoon, but with a lower intensity. Most of the time, we observed adults as couples (<italic>n</italic> = 8; Fig. <xref ref-type="fig" rid="F10">10G, H</xref>), which strongly suggests that the species is monogamous. Males appear to be territorial, responding to and approaching the playback. Additionally, when we captured the females, the respective males called incessantly.</p><p>The new species was found in only one of the four sampling sites (5 km RAPELD trails) and appears to be strongly associated with ‘<italic>bananeira brava</italic>’ plants. Therefore, this species is not expected to be abundant nor homogeneously distributed throughout its range. Its known extent of occurrence and area of occupancy are restricted, suggesting that its conservation status deserves attention. Nevertheless, we currently do not have enough information to assign <italic><tp:taxon-name><tp:taxon-name-part taxon-name-part-type="genus" reg="Ranitomeya">Ranitomeya</tp:taxon-name-part><tp:taxon-name-part taxon-name-part-type="species" reg="aquamarina">aquamarina</tp:taxon-name-part></tp:taxon-name></italic> sp. nov. to any IUCN category, and here we classify it as Data Deficient (DD).</p></tp:treatment-sec><tp:treatment-sec><!--Section generated to contain objects referenced in tp:taxon-treatment.--><fig id="F1" position="float" orientation="portrait"><object-id xmlns:xlink="http://www.w3.org/1999/xlink" content-type="doi" xlink:type="simple">10.3897/zookeys.1236.146533.figure1</object-id><object-id xmlns:xlink="http://www.w3.org/1999/xlink" content-type="arpha" xlink:type="simple">61E5C157-DAD0-575E-A049-77B8A0E7B03D</object-id><label>Figure 1.</label><caption><p>Part of the phylogenetic reconstruction showing the relationships of <italic><tp:taxon-name><tp:taxon-name-part taxon-name-part-type="genus" reg="Ranitomeya">Ranitomeya</tp:taxon-name-part><tp:taxon-name-part taxon-name-part-type="species" reg="aquamarina">aquamarina</tp:taxon-name-part></tp:taxon-name></italic> sp. nov. Bayesian inference tree for genes 16S, 12S, COI, and cyt-<italic>b.</italic> Posterior probability support is shown on the branches. The species name is preceded by the specimen voucher number (continuation of the tree in Suppl. material <xref ref-type="supplementary-material" rid="S5">5</xref>).</p></caption><graphic xmlns:xlink="http://www.w3.org/1999/xlink" xlink:href="zookeys-1236-051_article-146533__-g001.jpg" position="float" orientation="portrait" xlink:type="simple" id="oo_1316238.jpg"><uri content-type="original_file" xlink:type="simple">https://binary.pensoft.net/fig/1316238</uri></graphic></fig><supplementary-material xmlns:xlink="http://www.w3.org/1999/xlink" id="S5" position="float" orientation="portrait" xlink:type="simple"><object-id content-type="arpha" xlink:type="simple">8259E208-0E66-5849-AC80-8602F292638A</object-id><label>Supplementary material 5</label><caption><p>Continuation of phylogenetic reconstruction showing the position of <italic><tp:taxon-name><tp:taxon-name-part taxon-name-part-type="genus" reg="Ranitomeya">Ranitomeya</tp:taxon-name-part><tp:taxon-name-part taxon-name-part-type="species" reg="aquamarina">aquamarina</tp:taxon-name-part></tp:taxon-name></italic> sp. nov.</p></caption><statement content-type="dataType"><label>Data type</label><p>tif</p></statement><statement content-type="notes"><label>Explanation note</label><p>Bayesian inference tree inferred with 16S, 12S, COI, and cyt-<italic>b.</italic> Posterior probability is shown close to nodes (See Fig. <xref ref-type="fig" rid="F1">1</xref>).</p></statement><media xlink:href="zookeys-1236-051_article-146533__-s005.tif" mimetype="image" mime-subtype="tiff" position="float" orientation="portrait" xlink:type="simple" id="oo_1316252.tif"><uri content-type="original_file" xlink:type="simple">https://binary.pensoft.net/file/1316252</uri></media><permissions><license xlink:type="simple"><license-p>This dataset is made available under the Open Database License (http://opendatacommons.org/licenses/odbl/1.0/). The Open Database License (ODbL) is a license agreement intended to allow users to freely share, modify, and use this Dataset while maintaining this same freedom for others, provided that the original source and author(s) are credited.</license-p></license></permissions><attrib specific-use="authors">Alexander Tamanini Mônico, Esteban Diego Koch, Jussara Santos Dayrell, Jiří Moravec, Albertina Pimentel Lima</attrib></supplementary-material></tp:treatment-sec><ref-list><ref id="B71"><mixed-citation xmlns:xlink="http://www.w3.org/1999/xlink" xlink:type="simple"><person-group><name name-style="western"><surname>Twomey</surname><given-names>E</given-names></name><name name-style="western"><surname>Melo-Sampaio</surname><given-names>P</given-names></name><name name-style="western"><surname>Schulte</surname><given-names>LM</given-names></name><name name-style="western"><surname>Bossuyt</surname><given-names>F</given-names></name><name name-style="western"><surname>Brown</surname><given-names>JL</given-names></name><name name-style="western"><surname>Castroviejo-Fisher</surname><given-names>S</given-names></name></person-group> (<year>2023</year>) <article-title>Multiple routes to color convergence in a radiation of neotropical poison frogs.</article-title><source>Systematic Biology</source><volume>72</volume>(<issue>6</issue>): <fpage>1247</fpage>–<lpage>1261</lpage>. <ext-link xlink:href="10.1093/sysbio/syad051" ext-link-type="doi" xlink:type="simple">https://doi.org/10.1093/sysbio/syad051</ext-link></mixed-citation></ref><ref id="B32"><mixed-citation xmlns:xlink="http://www.w3.org/1999/xlink" xlink:type="simple"><person-group><name name-style="western"><surname>Lima</surname><given-names>AP</given-names></name><name name-style="western"><surname>Ferreira</surname><given-names>A</given-names></name><name name-style="western"><surname>Dantas</surname><given-names>S</given-names></name><name name-style="western"><surname>Ferrão</surname><given-names>M</given-names></name><name name-style="western"><surname>Dayrell</surname><given-names>J</given-names></name></person-group> (<year>2024</year>) Sapos de Eirunepé: Rios Eiru – Juruá – Gregório. 1ª Ed. Manaus, Brazil.</mixed-citation></ref><ref id="B11"><mixed-citation xmlns:xlink="http://www.w3.org/1999/xlink" xlink:type="simple"><person-group><name name-style="western"><surname>Brown</surname><given-names>JL</given-names></name><name name-style="western"><surname>Twomey</surname><given-names>EM</given-names></name><name name-style="western"><surname>Amézquita</surname><given-names>A</given-names></name><name name-style="western"><surname>Souza</surname><given-names>MB</given-names></name><name name-style="western"><surname>Caldwell</surname><given-names>JP</given-names></name><name name-style="western"><surname>Lötters</surname><given-names>S</given-names></name><name name-style="western"><surname>von May</surname><given-names>R</given-names></name><name name-style="western"><surname>Melo-Sampaio</surname><given-names>PR</given-names></name><name name-style="western"><surname>Mejía-Vargas</surname><given-names>D</given-names></name><name name-style="western"><surname>Pérez-Peña</surname><given-names>PE</given-names></name><name name-style="western"><surname>Pepper</surname><given-names>M</given-names></name><name name-style="western"><surname>Poelman</surname><given-names>EH</given-names></name><name name-style="western"><surname>Sanchez-Rodriguez</surname><given-names>M</given-names></name><name name-style="western"><surname>Summers</surname><given-names>K</given-names></name></person-group> (<year>2011</year>) <article-title>A taxonomic revision of the Neotropical poison frog genus <italic><tp:taxon-name><tp:taxon-name-part taxon-name-part-type="genus">Ranitomeya</tp:taxon-name-part></tp:taxon-name></italic> (<tp:taxon-name><tp:taxon-name-part taxon-name-part-type="class">Amphibia</tp:taxon-name-part></tp:taxon-name>: <tp:taxon-name><tp:taxon-name-part taxon-name-part-type="family">Dendrobatidae</tp:taxon-name-part></tp:taxon-name>).</article-title><source>Zootaxa</source><volume>3083</volume>: <fpage>1</fpage>–<lpage>120</lpage>. <ext-link xlink:href="10.11646/zootaxa.3083.1.1" ext-link-type="doi" xlink:type="simple">https://doi.org/10.11646/zootaxa.3083.1.1</ext-link></mixed-citation></ref><ref id="B24"><mixed-citation xmlns:xlink="http://www.w3.org/1999/xlink" xlink:type="simple"><person-group><name name-style="western"><surname>Kahn</surname><given-names>TR</given-names></name><name name-style="western"><surname>La Marca</surname><given-names>E</given-names></name><name name-style="western"><surname>Lotters</surname><given-names>S</given-names></name><name name-style="western"><surname>Brown</surname><given-names>JL</given-names></name><name name-style="western"><surname>Twomey</surname><given-names>E</given-names></name><name name-style="western"><surname>Amézquita</surname><given-names>A</given-names></name></person-group> (<year>2016</year>) <source>Aposematic Poison Frogs (<tp:taxon-name><tp:taxon-name-part taxon-name-part-type="family">Dendrobatidae</tp:taxon-name-part></tp:taxon-name>) of the Andean coutries: Bolivia, Colombia, Ecuador, Perú and Venezuela.</source><publisher-name>Conservation International Tropical Field Guide Series</publisher-name>, <publisher-loc>Conservation International. Arlington</publisher-loc>, <size units="page">588 pp</size>.</mixed-citation></ref><ref id="B46"><mixed-citation xmlns:xlink="http://www.w3.org/1999/xlink" xlink:type="simple"><person-group><name name-style="western"><surname>Pérez-Peña</surname><given-names>PE</given-names></name><name name-style="western"><surname>Chávez</surname><given-names>G</given-names></name><name name-style="western"><surname>Twomey</surname><given-names>EM</given-names></name><name name-style="western"><surname>Brown</surname><given-names>JL</given-names></name></person-group> (<year>2010</year>) <article-title>Two new species of <italic><tp:taxon-name><tp:taxon-name-part taxon-name-part-type="genus">Ranitomeya</tp:taxon-name-part></tp:taxon-name></italic> (<tp:taxon-name><tp:taxon-name-part taxon-name-part-type="order">Anura</tp:taxon-name-part></tp:taxon-name>: <tp:taxon-name><tp:taxon-name-part taxon-name-part-type="family">Dendrobatidae</tp:taxon-name-part></tp:taxon-name>) from eastern Amazonian Peru.</article-title><source>Zootaxa</source><volume>2439</volume>: <fpage>1</fpage>–<lpage>23</lpage>. <ext-link xlink:href="10.11646/zootaxa.2439.1.1" ext-link-type="doi" xlink:type="simple">https://doi.org/10.11646/zootaxa.2439.1.1</ext-link></mixed-citation></ref><ref id="B8"><mixed-citation xmlns:xlink="http://www.w3.org/1999/xlink" xlink:type="simple"><person-group><name name-style="western"><surname>Boulenger</surname><given-names>GA</given-names></name></person-group> (<year>1884</year>) <article-title>On a collection of frogs from Yurimaguas, Huallaga River, Northern Peru.</article-title><source>Proceedings of the Zoological Society of London</source><volume>1883</volume>: <fpage>635</fpage>–<lpage>638</lpage>. <ext-link xlink:href="10.1111/j.1469-7998.1883.tb06669.x" ext-link-type="doi" xlink:type="simple">https://doi.org/10.1111/j.1469-7998.1883.tb06669.x</ext-link></mixed-citation></ref><ref id="B57"><mixed-citation xmlns:xlink="http://www.w3.org/1999/xlink" xlink:type="simple"><person-group><name name-style="western"><surname>Schulte</surname><given-names>R</given-names></name></person-group> (<year>1986</year>) <article-title>Eine neue <italic><tp:taxon-name><tp:taxon-name-part taxon-name-part-type="genus">Dendrobates</tp:taxon-name-part></tp:taxon-name></italic>-Art aus Ostperu (<tp:taxon-name><tp:taxon-name-part taxon-name-part-type="class">Amphibia</tp:taxon-name-part></tp:taxon-name>: <tp:taxon-name><tp:taxon-name-part taxon-name-part-type="superorder">Salientia</tp:taxon-name-part></tp:taxon-name>: <tp:taxon-name><tp:taxon-name-part taxon-name-part-type="family">Dendrobatidae</tp:taxon-name-part></tp:taxon-name>).</article-title><source><tp:taxon-name><tp:taxon-name-part taxon-name-part-type="suborder">Sauria</tp:taxon-name-part></tp:taxon-name></source><volume>8</volume>: <fpage>11</fpage>–<lpage>20</lpage>.</mixed-citation></ref><ref id="B10"><mixed-citation xmlns:xlink="http://www.w3.org/1999/xlink" xlink:type="simple"><person-group><name name-style="western"><surname>Brown</surname><given-names>JL</given-names></name><name name-style="western"><surname>Twomey</surname><given-names>EM</given-names></name><name name-style="western"><surname>Pepper</surname><given-names>M</given-names></name><name name-style="western"><surname>Sanchez-Rodriguez</surname><given-names>M</given-names></name></person-group> (<year>2008</year>) <article-title>Revision of the <italic><tp:taxon-name><tp:taxon-name-part taxon-name-part-type="genus">Ranitomeya</tp:taxon-name-part><tp:taxon-name-part taxon-name-part-type="species">fantastica</tp:taxon-name-part></tp:taxon-name></italic> species complex with description of two new species from central Peru (<tp:taxon-name><tp:taxon-name-part taxon-name-part-type="order">Anura</tp:taxon-name-part></tp:taxon-name>: <tp:taxon-name><tp:taxon-name-part taxon-name-part-type="family">Dendrobatidae</tp:taxon-name-part></tp:taxon-name>).</article-title><source>Zootaxa</source><volume>1823</volume>: <fpage>1</fpage>–<lpage>24</lpage>. <ext-link xlink:href="10.11646/zootaxa.1823.1.1" ext-link-type="doi" xlink:type="simple">https://doi.org/10.11646/zootaxa.1823.1.1</ext-link></mixed-citation></ref><ref id="B1"><mixed-citation xmlns:xlink="http://www.w3.org/1999/xlink" xlink:type="simple"><person-group><name name-style="western"><surname>Aichinger</surname><given-names>M</given-names></name></person-group> (<year>1991</year>) <article-title>A new species of poison-dart frog (<tp:taxon-name><tp:taxon-name-part taxon-name-part-type="order">Anura</tp:taxon-name-part></tp:taxon-name>: <tp:taxon-name><tp:taxon-name-part taxon-name-part-type="family">Dendrobatidae</tp:taxon-name-part></tp:taxon-name>) from the Serranía de Sira, Peru.</article-title><source>Herpetologica</source><volume>47</volume>: <fpage>1</fpage>–<lpage>5</lpage>.</mixed-citation></ref><ref id="B9"><mixed-citation xmlns:xlink="http://www.w3.org/1999/xlink" xlink:type="simple"><person-group><name name-style="western"><surname>Brown</surname><given-names>JL</given-names></name><name name-style="western"><surname>Schulte</surname><given-names>R</given-names></name><name name-style="western"><surname>Summers</surname><given-names>K</given-names></name></person-group> (<year>2006</year>) <article-title>A new species of <italic><tp:taxon-name><tp:taxon-name-part taxon-name-part-type="genus">Dendrobates</tp:taxon-name-part></tp:taxon-name></italic> (<tp:taxon-name><tp:taxon-name-part taxon-name-part-type="order">Anura</tp:taxon-name-part></tp:taxon-name>: <tp:taxon-name><tp:taxon-name-part taxon-name-part-type="family">Dendrobatidae</tp:taxon-name-part></tp:taxon-name>) from the Amazonian lowlands of Perú.</article-title><source>Zootaxa</source><volume>1152</volume>: <fpage>45</fpage>–<lpage>58</lpage>. <ext-link xlink:href="10.11646/zootaxa.1152.1.2" ext-link-type="doi" xlink:type="simple">https://doi.org/10.11646/zootaxa.1152.1.2</ext-link></mixed-citation></ref><ref id="B70"><mixed-citation xmlns:xlink="http://www.w3.org/1999/xlink" xlink:type="simple"><person-group><name name-style="western"><surname>Twomey</surname><given-names>EM</given-names></name><name name-style="western"><surname>Brown</surname><given-names>JL</given-names></name></person-group> (<year>2009</year>) <article-title>Another new species of <italic><tp:taxon-name><tp:taxon-name-part taxon-name-part-type="genus">Ranitomeya</tp:taxon-name-part></tp:taxon-name></italic> (<tp:taxon-name><tp:taxon-name-part taxon-name-part-type="order">Anura</tp:taxon-name-part></tp:taxon-name>: <tp:taxon-name><tp:taxon-name-part taxon-name-part-type="family">Dendrobatidae</tp:taxon-name-part></tp:taxon-name>) from Amazonian Colombia.</article-title><source>Zootaxa</source><volume>2302</volume>: <fpage>48</fpage>–<lpage>60</lpage>. <ext-link xlink:href="10.11646/zootaxa.2302.1.4" ext-link-type="doi" xlink:type="simple">https://doi.org/10.11646/zootaxa.2302.1.4</ext-link></mixed-citation></ref><ref id="B27"><mixed-citation xmlns:xlink="http://www.w3.org/1999/xlink" xlink:type="simple"><person-group><name name-style="western"><surname>Klein</surname><given-names>B</given-names></name><name name-style="western"><surname>Regnet</surname><given-names>RA</given-names></name><name name-style="western"><surname>Krings</surname><given-names>M</given-names></name><name name-style="western"><surname>Rödder</surname><given-names>D</given-names></name></person-group> (<year>2020</year>) <article-title>Larval development and morphology of six Neotropical poison-dart frogs of the genus <italic><tp:taxon-name><tp:taxon-name-part taxon-name-part-type="genus">Ranitomeya</tp:taxon-name-part></tp:taxon-name></italic> (<tp:taxon-name><tp:taxon-name-part taxon-name-part-type="order">Anura</tp:taxon-name-part></tp:taxon-name>: <tp:taxon-name><tp:taxon-name-part taxon-name-part-type="family">Dendrobatidae</tp:taxon-name-part></tp:taxon-name>) based on captive-raised specimens.</article-title><source>Bonn Zoological Bulletin</source><volume>69</volume>: <fpage>191</fpage>–<lpage>223</lpage>. <ext-link xlink:href="10.20363/BZB-2020.69.2.191" ext-link-type="doi" xlink:type="simple">https://doi.org/10.20363/BZB-2020.69.2.191</ext-link></mixed-citation></ref><ref id="B29"><mixed-citation xmlns:xlink="http://www.w3.org/1999/xlink" xlink:type="simple"><person-group><name name-style="western"><surname>Köhler</surname><given-names>G</given-names></name></person-group> (<year>2012</year>) <source>Color catalogue for field biologists.</source><publisher-name>Offenback: Herpeton</publisher-name>, <publisher-loc>Germany</publisher-loc>, <size units="page">49 pp</size>.</mixed-citation></ref><ref id="B19"><mixed-citation xmlns:xlink="http://www.w3.org/1999/xlink" xlink:type="simple"><person-group><name name-style="western"><surname>Gosner</surname><given-names>KL</given-names></name></person-group> (<year>1960</year>) <article-title>A Simplified table for staging anuran embryos and larvae with notes on identification.</article-title><source>Herpetologica</source><volume>16</volume>(<issue>3</issue>): <fpage>183</fpage>–<lpage>190</lpage>.</mixed-citation></ref></ref-list></tp:taxon-treatment>
